# Supplementary material for: Composition and evolution of the gut microbiota of growing puppies is impacted by their birth weight
Source: Sci Rep. 2023 Sep 7;13:14717. doi: 10.1038/s41598-023-41422-9 (PMC10484951; doi:10.1038/s41598-023-41422-9)
Supplement: Supplementary file 1 — Supplementary Information. [file 41598_2023_41422_MOESM1_ESM.xlsx]

## Sheet: Raw
#NAME	CB1D0	CB1D2	CB1D21	CB1D28	CB1P7	CB2D0	CB2D2	CB2D21	CB2D28	CB2P7	CB3D0	CB3D2	CB3D21	CB3D28	CB3P7	CB4D0	CB4D2	CB4D21	CB4D28	CB4P7	CB5D0	CB5D2	CB5D21	CB5D28	CB5P7	CC1D0	CC1D2	CC1D21	CC1D28	CC1P7	CC2D0	CC2D2	CC2D21	CC2D28	CC2P7	CC3D0B	CC3D2	CC3D21	CC3D28	CC3P7	CC4D0	CC4D2	CC4D21	CC4D28	CC4P7	CD10D0	CD10D2	CD10D21	CD10D28
k__Bacteria;p__;c__;o__;f__;g__;s__	0	9	0	1	0	0	0	0	0	0	4	0	3	0	0	2	0	0	2	0	3	0	0	10	0	9	0	5	0	0	0	0	0	0	0	0	2	0	0	0	0	2	13	0	0	0	10	5	0
k__Bacteria;p__Deinococcus-Thermus;c__Deinococci;o__Deinococcales;f__Deinococcaceae;g__Deinococcus;s__	0	0	0	0	0	0	0	0	0	0	0	0	0	0	0	0	0	0	0	0	0	0	0	0	0	0	0	0	0	0	0	0	0	0	0	0	0	0	0	0	92	0	0	0	0	0	0	0	0
k__Bacteria;p__Deinococcus-Thermus ;c__Deinococci;o__Trueperales;f__Trueperaceae;g__Truepera;s__	0	0	0	0	0	0	0	0	0	0	0	0	0	0	0	0	0	0	0	0	0	0	0	0	0	0	0	0	0	0	0	0	0	0	0	0	0	0	0	0	0	0	0	0	0	0	0	0	0
k__Bacteria;p__Acidobacteria;c__;o__;f__;g__;s__	0	0	0	0	0	0	0	0	0	0	0	0	0	0	0	0	0	0	0	0	0	0	0	0	0	0	0	0	0	0	0	0	0	0	0	0	0	0	0	0	0	0	0	0	0	0	0	0	0
k__Bacteria;p__Actinobacteria;c__;o__;f__;g__;s__	0	0	0	0	0	0	0	0	0	0	0	0	0	0	0	0	0	0	0	0	0	0	0	0	0	0	0	0	0	0	0	0	0	0	0	0	0	0	0	0	0	0	0	0	0	0	0	0	0
k__Bacteria;p__Actinobacteria;c__Actinomycetes;o__Actinomycetales;f__;g__;s__	0	0	0	0	0	0	0	0	0	0	0	0	0	0	0	0	0	0	0	0	0	0	0	0	0	0	0	0	0	5	0	0	0	0	0	0	0	0	0	0	0	0	0	0	0	0	0	0	0
k__Bacteria;p__Actinobacteria;c__Actinomycetes;o__Actinomycetales;f__Actinomycetaceae;g__;s__	0	0	0	0	0	0	0	0	0	0	0	0	0	0	0	0	0	0	0	0	0	0	0	0	0	0	0	0	0	0	0	0	0	0	0	0	0	0	0	0	0	0	0	0	0	0	0	0	0
k__Bacteria;p__Actinobacteria;c__Actinomycetes;o__Actinomycetales;f__Actinomycetaceae;g__Actinomyces;s__	0	3	0	0	0	2	0	0	0	0	0	0	0	0	0	0	2	0	0	0	0	0	0	0	0	0	0	0	0	7	0	0	0	0	0	0	0	0	0	25	13	0	0	0	40	0	0	0	0
k__Bacteria;p__Actinobacteria;c__Actinomycetes;o__Actinomycetales;f__Actinomycetaceae;g__Actinomyces;s__europaeus	0	0	0	0	0	0	0	0	0	0	0	0	0	0	0	0	0	0	0	0	0	0	32	0	0	15	0	0	0	0	0	0	0	0	0	0	0	0	0	14	0	0	0	0	0	0	0	0	0
k__Bacteria;p__Actinobacteria;c__Actinomycetes;o__Actinomycetales;f__Actinomycetaceae;g__Trueperella;s__	0	0	0	0	0	0	0	0	5	16	11	0	0	0	6	0	0	0	0	0	0	0	0	0	0	0	0	0	0	0	0	0	0	0	0	0	0	0	0	0	0	0	0	0	0	0	0	0	0
k__Bacteria;p__Actinobacteria;c__Actinomycetes;o__Micrococcales;f__Brevibacteriaceae;g__Brevibacterium;s__	0	0	0	0	0	0	0	0	0	0	0	0	0	0	0	0	0	0	0	0	0	0	0	0	0	0	0	0	0	0	0	0	0	0	0	13	0	0	0	0	0	0	0	0	0	0	0	0	0
k__Bacteria;p__Actinobacteria;c__Actinomycetes;o__Corynebacteriales;f__Corynebacteriaceae;g__Corynebacterium;s__	39	0	0	0	0	68	28	0	326	0	135	0	2	0	0	0	6	0	0	0	12	0	0	0	0	1051	64	0	0	0	0	0	0	0	0	11	0	0	0	0	8	0	34	0	12	10	0	0	0
k__Bacteria;p__Actinobacteria;c__Actinomycetes;o__Corynebacteriales;f__Corynebacteriaceae;g__Corynebacterium;s__mastitidis	0	0	0	0	0	0	0	15	180	0	0	0	0	0	40	0	0	0	3	0	0	0	0	0	2	238	24	8	42	0	29	0	24	13	0	0	0	0	19	0	0	0	0	0	0	0	0	0	0
k__Bacteria;p__Actinobacteria;c__Actinomycetes;o__Corynebacteriales;f__Corynebacteriaceae;g__Corynebacterium;s__stationis	34	0	0	0	0	50	0	0	0	0	21	0	0	0	0	4	0	0	0	0	0	0	0	0	0	0	0	0	0	0	0	0	0	0	0	15	0	0	0	0	0	0	0	0	0	0	0	0	0
k__Bacteria;p__Actinobacteria;c__Actinomycetes;o__Micrococcales;f__Dermabacteraceae;g__Brachybacterium;s__	0	0	0	0	0	0	0	0	0	0	0	0	0	0	0	0	0	0	0	0	0	0	0	0	0	4	0	0	0	0	0	0	0	0	0	0	0	0	0	0	0	0	0	0	0	0	0	0	0
k__Bacteria;p__Actinobacteria;c__Actinomycetes;o__Micrococcales;f__Dermabacteraceae;g__Brachybacterium;s__conglomeratum	0	0	0	0	0	0	0	0	0	0	0	0	0	0	0	0	0	0	0	0	0	0	0	0	0	0	0	0	0	0	0	0	0	0	0	0	0	0	0	0	0	0	0	0	0	0	0	0	0
k__Bacteria;p__Actinobacteria;c__Actinomycetes;o__Corynebacteriales;f__Dietziaceae;g__Dietzia;s__	0	0	0	0	0	0	0	0	0	0	0	0	0	0	0	0	0	0	0	0	0	0	0	0	0	18	0	0	0	0	0	0	0	0	0	0	0	0	0	0	63	0	0	0	0	0	0	0	0
k__Bacteria;p__Actinobacteria;c__Actinomycetes;o__Micrococcales;f__Intrasporangiaceae;g__;s__	0	0	0	0	0	0	0	0	0	0	0	0	0	0	0	0	0	0	0	0	0	0	0	0	0	0	0	0	0	0	30	0	0	0	0	0	0	0	0	0	30	0	0	0	0	0	0	0	0
k__Bacteria;p__Actinobacteria;c__Actinomycetes;o__Micrococcales;f__Microbacteriaceae;g__Leucobacter;s__	0	0	0	0	0	0	5	0	0	0	0	0	0	0	0	0	0	0	0	0	0	0	0	0	0	0	0	0	0	0	0	0	0	0	0	0	0	0	0	0	21	0	0	0	0	0	0	0	7
k__Bacteria;p__Actinobacteria;c__Actinomycetes;o__Micrococcales;f__Micrococcaceae;g__;s__	0	0	0	0	0	0	0	0	0	0	0	0	0	0	0	0	0	0	0	0	0	0	0	0	0	0	0	0	0	0	0	0	0	0	0	0	0	0	0	0	0	0	0	0	0	0	0	0	0
k__Bacteria;p__Actinobacteria;c__Actinomycetes;o__Micrococcales;f__Micrococcaceae;g__Arthrobacter;s__	0	0	0	0	0	0	0	0	0	0	0	0	0	0	0	0	0	0	0	0	0	0	0	0	0	0	0	0	0	0	0	0	0	0	0	0	0	0	0	0	0	0	0	0	0	0	0	0	0
k__Bacteria;p__Actinobacteria;c__Actinomycetes;o__Micrococcales;f__Micrococcaceae;g__Micrococcus;s__	0	0	0	0	0	0	0	0	0	0	0	0	0	0	0	0	0	0	0	0	0	0	0	0	0	0	0	0	0	0	0	0	0	0	0	0	0	0	0	0	0	0	0	0	0	0	0	0	0
k__Bacteria;p__Actinobacteria;c__Actinomycetes;o__Micrococcales;f__Micrococcaceae;g__Rothia;s__nasimurium	0	0	0	0	0	0	0	0	0	0	0	0	0	0	0	0	0	0	0	0	0	0	0	0	0	0	0	0	0	0	0	0	0	0	0	0	0	0	0	0	0	0	0	0	0	0	0	0	0
k__Bacteria;p__Actinobacteria;c__Actinomycetes;o__Propionibacteriales;f__Nocardioidaceae;g__;s__	0	0	0	0	0	0	0	0	0	0	0	0	0	0	0	0	0	0	0	0	0	0	0	0	0	0	0	0	0	0	0	0	0	0	0	0	0	0	0	0	0	0	0	0	0	0	0	0	0
k__Bacteria;p__Actinobacteria;c__Actinomycetes;o__Propionibacteriales;f__Propionibacteriaceae;g__Propionibacterium;s__	0	0	0	0	0	0	0	0	0	0	0	0	0	0	0	0	0	0	0	0	0	0	0	0	0	0	0	0	0	0	0	0	0	0	0	2	0	0	0	0	0	0	0	0	0	0	0	0	0
k__Bacteria;p__Actinobacteria;c__Actinomycetes;o__Propionibacteriales;f__Propionibacteriaceae;g__Propionibacterium;s__acnes	0	0	0	0	0	0	0	0	0	0	0	0	0	0	0	0	0	0	0	0	0	0	0	0	0	0	0	0	0	0	0	0	0	0	0	0	0	0	0	0	0	0	0	0	0	0	0	0	0
k__Bacteria;p__Actinobacteria;c__Actinomycetes;o__Pseudonocardiales;f__Pseudonocardiaceae;g__;s__	0	0	0	0	0	0	0	0	0	0	0	0	0	0	0	0	0	0	0	0	0	0	0	0	0	0	0	0	0	0	0	0	0	0	0	0	0	0	0	0	0	0	0	0	0	0	0	0	0
k__Bacteria;p__Actinobacteria;c__Actinomycetes;o__Bifidobacteriales;f__Bifidobacteriaceae;g__Bifidobacterium;s__	0	0	0	0	0	0	0	0	0	0	0	0	0	0	0	0	0	0	0	0	0	0	0	0	0	0	0	0	0	0	0	0	0	0	0	0	0	0	0	0	0	0	0	0	0	0	0	0	0
k__Bacteria;p__Actinobacteria;c__Actinomycetes;o__Bifidobacteriales;f__Bifidobacteriaceae;g__Bifidobacterium;s__animalis	0	0	0	0	0	0	0	0	0	0	0	0	0	0	0	0	0	0	0	0	0	0	0	0	0	61	0	0	0	0	0	0	0	0	0	0	0	0	0	0	0	0	0	0	0	0	0	0	0
k__Bacteria;p__Actinobacteria;c__Actinomycetes;o__Bifidobacteriales;f__Bifidobacteriaceae;g__Bifidobacterium;s__longum	0	0	0	0	0	0	0	0	0	0	0	0	0	0	0	0	0	0	30	0	0	0	0	0	0	0	0	0	0	0	0	0	0	0	0	0	0	0	0	0	0	0	0	0	0	0	0	0	0
k__Bacteria;p__Actinobacteria;c__Actinomycetes;o__Bifidobacteriales;f__Bifidobacteriaceae;g__Bifidobacterium;s__pseudolongum	0	0	0	0	0	0	8	0	0	0	48	0	0	0	0	0	0	0	0	0	6	0	10	0	0	232	0	0	18	0	598	0	0	34	0	493	0	0	118	0	434	0	28	0	0	25	0	0	85
k__Bacteria;p__Actinobacteria;c__Coriobacteriia;o__;f__;g__;s__	0	0	0	0	0	0	0	0	0	0	5	0	0	0	0	0	0	0	0	0	0	0	0	6	0	0	0	0	0	0	0	0	0	0	0	0	0	0	0	0	0	0	0	0	0	0	0	0	0
k__Bacteria;p__Actinobacteria;c__Coriobacteriia;o__Eggerthellales;f__Eggerthellaceae;g__Adlercreutzia;s__	0	0	0	0	0	0	0	0	0	0	0	0	0	0	0	0	0	0	0	0	0	0	0	0	0	10	0	0	0	0	0	0	0	0	0	0	0	0	0	0	0	0	0	0	0	0	0	0	0
k__Bacteria;p__Actinobacteria;c__Coriobacteriia;o__Coriobacteriales;f__Coriobacteriaceae;g__Collinsella;s__	0	0	0	38	0	0	18	0	0	171	0	0	0	41	0	0	0	24	162	14	0	0	13	0	0	49	0	0	0	0	107	0	16	0	0	0	0	4	17	0	0	0	20	0	0	0	0	0	8
k__Bacteria;p__Actinobacteria;c__Coriobacteriia;o__Coriobacteriales;f__Coriobacteriaceae;g__Collinsella;s__stercoris	0	40	0	126	0	0	58	0	4	58	0	0	0	18	0	0	0	0	69	99	0	0	0	49	3	242	4	0	0	0	0	0	331	14	955	21	0	0	0	0	42	0	0	0	19	25	4	0	118
k__Bacteria;p__Actinobacteria;c__Coriobacteriia;o__Eggerthellales;f__Eggerthellaceae;g__Slackia;s__	0	0	0	0	0	0	0	0	0	0	0	0	0	0	0	0	0	0	0	0	0	0	0	0	0	0	0	0	0	0	0	0	69	0	0	0	0	0	0	0	0	0	4	0	0	5	0	0	0
k__Bacteria;p__Bacteroidetes;c__;o__;f__;g__;s__	0	0	0	0	0	0	0	0	0	0	0	0	0	0	0	0	0	0	0	0	0	0	0	0	0	0	0	0	0	0	0	0	0	0	0	0	0	0	0	0	8	0	0	0	0	0	0	0	0
k__Bacteria;p__Bacteroidetes;c__Bacteroidia;o__Bacteroidales;f__;g__;s__	0	1499	0	0	0	0	0	0	0	0	0	0	0	0	0	0	0	0	19	0	12	0	0	0	0	72	3	0	0	0	0	0	145	0	151	15	0	9	0	1477	29	0	5	11	1097	23	0	0	60
k__Bacteria;p__Bacteroidetes;c__Bacteroidia;o__Bacteroidales;f__Odoribacteraceae;g__Odoribacter;s__	0	0	0	0	0	0	0	0	0	0	0	0	0	0	0	0	0	0	0	0	0	0	0	0	0	0	0	0	0	0	0	0	0	0	0	0	0	0	0	0	0	0	0	0	0	0	0	0	12
k__Bacteria;p__Bacteroidetes;c__Bacteroidia;o__Bacteroidales;f__Prevotellaceae;g__;s__	0	20	0	62	0	0	11	0	0	0	33	0	11	0	0	0	0	0	108	0	33	0	0	0	0	843	30	0	154	0	51	0	2039	555	0	19	0	0	1042	0	424	0	0	0	0	1089	10	0	319
k__Bacteria;p__Bacteroidetes;c__Bacteroidia;o__Bacteroidales;f__Prevotellaceae;g__Prevotella;s__	0	7	0	167	0	0	23	0	0	0	0	0	0	6	0	61	0	0	0	0	4	0	0	0	0	967	13	0	55	43	139	0	76	59	0	9	0	0	120	0	143	0	0	0	6	92	24	0	113
k__Bacteria;p__Bacteroidetes;c__Bacteroidia;o__Bacteroidales;f__Prevotellaceae;g__Paraprevotella;s__	0	0	0	0	0	0	0	0	0	0	0	0	0	0	0	0	0	0	0	0	0	0	0	0	0	0	0	0	0	0	0	0	0	0	0	0	0	0	0	0	0	0	0	0	0	0	0	0	0
k__Bacteria;p__Bacteroidetes;c__Bacteroidia;o__Bacteroidales;f__Bacteroidaceae;g__Bacteroides;s__	0	1090	1887	814	0	0	429	1417	696	187	50	37	67	208	36	0	0	134	575	3071	101	106	374	3234	0	3460	53	3753	353	184	891	78	2633	1115	0	20	54	269	978	11	308	0	2036	228	21	590	248	2116	945
k__Bacteria;p__Bacteroidetes;c__Bacteroidia;o__Bacteroidales;f__Bacteroidaceae;g__Bacteroides;s__coprophilus	0	445	27	20	0	0	104	1027	0	17	0	0	6826	33	0	0	0	3990	4925	725	0	0	1805	128	0	186	5	313	25	0	0	0	69	32	0	0	49	84	52	0	0	0	1207	0	0	0	0	0	0
k__Bacteria;p__Bacteroidetes;c__Bacteroidia;o__Bacteroidales;f__Bacteroidaceae;g__Bacteroides;s__fragilis	0	7	306	15	268	0	168	35	101	492	0	12	161	0	466	0	0	6	0	11	8	115	5027	0	1399	0	0	0	15	0	0	9	0	0	0	0	0	0	0	0	0	0	0	18	0	0	4	32	237
k__Bacteria;p__Bacteroidetes;c__Bacteroidia;o__Bacteroidales;f__Bacteroidaceae;g__Bacteroides;s__ovatus	0	0	0	0	0	0	0	0	0	0	0	0	0	0	0	0	0	0	0	0	0	0	0	0	0	0	0	0	0	0	0	0	0	0	0	0	0	0	0	0	0	0	0	0	0	0	0	0	0
k__Bacteria;p__Bacteroidetes;c__Bacteroidia;o__Bacteroidales;f__Bacteroidaceae;g__Bacteroides;s__plebeius	0	63	40	13	0	0	38	0	62	0	7	0	0	153	0	0	0	0	65	0	0	0	0	40	0	365	20	64	0	0	0	139	23	72	0	0	0	2693	56	0	72	0	5940	38	0	404	0	860	0
k__Bacteria;p__Bacteroidetes;c__Bacteroidia;o__Bacteroidales;f__Bacteroidaceae;g__Bacteroides;s__uniformis	0	0	0	0	0	0	0	0	0	0	0	0	0	0	0	0	0	0	0	0	0	0	0	0	0	0	0	0	0	12	0	9	0	0	0	0	0	0	0	0	0	0	0	0	0	0	0	0	0
k__Bacteria;p__Bacteroidetes;c__Bacteroidia;o__Bacteroidales;f__Tannerellaceae;g__Parabacteroides;s__	0	0	0	0	0	0	0	0	0	0	0	0	0	0	0	0	0	0	0	0	0	0	0	0	0	236	0	8	3	0	0	0	75	0	0	0	0	0	0	0	0	0	37	0	0	0	0	0	0
k__Bacteria;p__Bacteroidetes;c__Bacteroidia;o__Bacteroidales;f__Tannerellaceae;g__Parabacteroides;s__distasonis	0	0	0	0	0	0	0	0	0	0	0	0	0	0	0	0	0	0	0	0	0	0	0	0	0	0	0	0	0	0	0	0	0	0	0	0	0	0	0	0	0	0	3	0	0	0	0	0	0
k__Bacteria;p__Bacteroidetes;c__Bacteroidia;o__Bacteroidales;f__Porphyromonadaceae;g__Porphyromonas;s__	0	517	0	0	0	0	0	0	0	5	56	23	0	0	0	11	0	0	0	0	14	26	0	0	0	0	0	2	0	2468	0	98	0	0	83	28	0	34	0	3137	12	2	3	0	4903	0	0	0	47
k__Bacteria;p__Bacteroidetes;c__Bacteroidia;o__Bacteroidales;f__Porphyromonadaceae;g__Porphyromonas;s__endodontalis	0	0	0	0	0	0	0	0	0	0	8	0	0	0	0	0	0	0	0	0	0	0	0	0	0	0	0	0	0	236	0	0	0	0	6	0	0	0	0	0	0	0	0	0	1067	0	0	0	0
k__Bacteria;p__Bacteroidetes;c__Bacteroidia;o__Bacteroidales;f__Tannerellaceae;g__Tannerella;s__	0	0	0	0	0	0	0	0	0	0	0	0	0	0	0	0	0	0	0	0	0	0	0	0	0	0	0	0	0	6	0	0	0	0	0	0	0	0	0	105	0	0	0	0	6	0	0	0	0
k__Bacteria;p__Bacteroidetes;c__Bacteroidia;o__Bacteroidales;f__Prevotellaceae;g__Prevotella;s__copri	0	2	0	39	0	0	381	0	0	0	20	2	0	10	0	0	6	0	0	0	0	0	13	7	0	384	40	0	94	0	0	6	0	57	0	0	0	8	57	0	286	0	43	127	0	30	0	0	34
k__Bacteria;p__Bacteroidetes;c__Cytophagia;o__Cytophagales;f__Hymenobacteraceae;g__;s__	0	0	0	0	0	0	0	0	0	0	0	0	0	0	0	0	0	0	0	0	0	0	0	0	0	0	0	0	0	0	0	0	0	0	0	0	0	0	0	0	0	0	0	0	0	0	0	0	0
k__Bacteria;p__Bacteroidetes;c__Cytophagia;o__Cytophagales;f__Hymenobacteraceae;g__Hymenobacter;s__	0	0	0	0	0	0	0	0	0	0	0	0	0	0	0	0	0	0	0	0	0	0	0	0	0	0	0	0	0	0	0	0	0	0	0	0	0	0	0	0	0	0	0	0	0	0	0	0	0
k__Bacteria;p__Bacteroidetes;c__Flavobacteriia;o__Flavobacteriales;f__Weeksellaceae;g__;s__	0	4	0	0	0	0	0	0	0	0	14	0	0	0	0	0	0	0	0	0	0	0	0	0	0	0	0	0	0	0	0	25	0	0	0	0	24	0	0	0	73	0	0	0	19	0	0	0	0
k__Bacteria;p__Bacteroidetes;c__Flavobacteriia;o__Flavobacteriales;f__Weeksellaceae;g__Bergeyella;s__zoohelcum	0	0	0	0	0	0	0	0	0	0	17	0	0	0	0	0	0	0	0	0	0	0	0	0	0	0	0	0	0	0	0	0	0	0	0	0	0	0	0	0	0	0	0	0	0	0	0	0	0
k__Bacteria;p__Bacteroidetes;c__Flavobacteriia;o__Flavobacteriales;f__Weeksellaceae;g__Chryseobacterium;s__	0	0	0	0	0	0	0	0	0	0	0	0	0	0	0	0	0	0	0	0	0	0	0	0	0	0	0	0	0	0	0	0	0	0	0	0	0	0	0	0	37	0	0	0	0	0	0	0	0
k__Bacteria;p__Bacteroidetes;c__Flavobacteriia;o__Flavobacteriales;f__Weeksellaceae;g__Wautersiella;s__	0	0	0	0	0	0	0	0	0	0	0	0	0	0	0	0	0	0	0	0	0	0	0	0	0	0	0	0	0	0	0	0	0	0	0	0	0	0	7	0	0	0	0	0	0	0	0	0	101
k__Bacteria;p__Bacteroidetes;c__Flavobacteriia;o__Flavobacteriales;f__Flavobacteriaceae;g__;s__	0	0	0	0	0	0	0	0	0	0	21	0	0	0	0	0	0	0	0	0	0	0	0	0	0	5	0	0	0	0	0	0	0	0	0	0	0	0	0	0	0	0	0	0	0	0	0	0	0
k__Bacteria;p__Bacteroidetes;c__Flavobacteriia;o__Flavobacteriales;f__Flavobacteriaceae;g__Capnocytophaga;s__canimorsus	0	0	0	0	0	0	0	0	0	0	0	0	0	0	0	0	0	0	0	0	0	0	0	0	0	85	0	0	0	0	0	0	0	0	0	0	0	0	0	0	115	0	0	0	0	0	0	0	0
k__Bacteria;p__Bacteroidetes;c__Flavobacteriia;o__Flavobacteriales;f__Flavobacteriaceae;g__Flavobacterium;s__	0	0	0	0	0	0	0	0	0	0	0	0	0	0	0	0	0	0	0	0	0	0	0	0	0	0	0	0	0	0	0	0	0	0	0	0	0	0	0	0	0	0	0	0	0	0	0	0	0
k__Bacteria;p__Bacteroidetes;c__Flavobacteriia;o__Flavobacteriales;f__Flavobacteriaceae;g__Myroides;s__	0	0	0	0	0	0	0	0	0	0	0	0	0	0	0	0	0	0	0	0	0	0	0	0	0	0	0	0	0	0	0	0	0	0	0	0	0	0	0	0	0	0	0	0	0	0	0	0	23
k__Bacteria;p__Bacteroidetes;c__Flavobacteriia;o__Flavobacteriales;f__Flavobacteriaceae;g__Myroides;s__odoratimimus	0	0	0	0	0	59	0	0	0	0	9	0	0	0	0	0	0	0	0	0	0	0	0	0	0	0	0	0	0	0	0	0	0	0	0	0	0	0	0	0	5	0	0	0	0	0	0	0	0
k__Bacteria;p__Bacteroidetes;c__Sphingobacteriia;o__Sphingobacteriales;f__Sphingobacteriaceae;g__;s__	0	0	0	0	0	0	0	0	0	0	0	0	0	0	0	0	0	0	0	0	0	0	0	0	0	0	0	0	0	0	0	0	0	0	0	0	0	0	0	0	0	0	0	0	0	0	0	0	0
k__Bacteria;p__Bacteroidetes;c__Sphingobacteriia;o__Sphingobacteriales;f__Sphingobacteriaceae;g__Sphingobacterium;s__	0	0	0	0	0	0	0	0	0	0	0	0	0	0	0	0	0	0	0	0	0	0	0	0	0	0	0	0	0	0	0	0	0	0	0	0	0	0	0	0	0	0	0	0	0	0	0	0	0
k__Bacteria;p__Bacteroidetes;c__Sphingobacteriia;o__Sphingobacteriales;f__Sphingobacteriaceae;g__Sphingobacterium;s__faecium	0	0	0	0	0	0	0	0	0	0	0	0	0	0	0	0	0	0	0	0	0	0	0	0	0	0	0	0	0	0	0	0	0	0	0	0	0	0	0	0	0	0	0	0	0	0	0	0	0
k__Bacteria;p__Bacteroidetes;c__Sphingobacteriia;o__Sphingobacteriales;f__Sphingobacteriaceae;g__Sphingobacterium;s__mizutaii	0	0	0	0	0	0	0	0	0	0	0	0	0	0	0	0	0	0	0	0	0	0	0	0	0	0	0	0	0	0	0	0	0	0	0	0	0	0	0	0	0	0	0	0	0	0	0	0	9
k__Bacteria;p__Thermomicrobiota;c__Thermomicrobia;o__;f__;g__;s__	0	0	0	0	0	0	0	0	0	0	0	0	0	0	0	0	0	0	0	0	0	0	0	0	0	0	0	0	0	0	0	0	0	0	0	0	0	0	0	0	0	0	0	0	0	0	0	0	0
k__Bacteria;p__Cyanobacteria;c__;o__;f__;g__;s__	0	0	0	0	0	0	0	0	0	0	0	0	0	0	0	0	0	0	0	0	0	0	0	0	0	0	0	0	0	0	0	0	0	0	0	0	0	0	0	0	0	0	0	0	0	0	0	0	0
k__Bacteria;p__Cyanobacteria;c__Synechococcophycideae;o__Pseudanabaenales;f__Leptolyngbyaceae;g__Leptolyngbya;s__	0	0	0	0	0	0	0	0	0	0	0	0	0	0	0	0	0	0	0	0	0	0	0	0	0	0	0	0	0	0	0	0	0	0	0	0	0	0	0	0	0	0	0	0	0	0	0	0	0
k__Bacteria;p__Deferribacteres;c__Deferribacteres;o__Deferribacterales;f__Deferribacteraceae;g__Mucispirillum;s__	0	0	0	0	0	0	0	0	0	0	0	0	0	0	0	0	0	0	3	0	0	0	0	0	0	0	0	0	0	0	0	0	0	0	0	0	0	0	0	0	0	0	0	0	0	0	0	0	0
k__Bacteria;p__Deferribacteres;c__Deferribacteres;o__Deferribacterales;f__Deferribacteraceae;g__Mucispirillum;s__schaedleri	0	12	0	0	0	0	0	0	10	18	0	0	11	0	0	0	0	0	2577	0	10	0	0	104	0	58	0	0	1047	0	0	0	0	0	0	5	0	0	3607	0	12	0	0	0	0	13	0	0	0
k__Bacteria;p__Firmicutes;c__;o__;f__;g__;s__	0	0	0	0	0	0	0	0	0	0	0	0	0	0	0	0	0	0	0	0	0	0	0	0	0	0	0	0	0	0	0	0	0	0	0	0	11	0	0	0	0	0	0	0	0	0	0	0	0
k__Bacteria;p__Firmicutes;c__Bacilli;o__;f__;g__;s__	0	0	0	0	0	0	0	0	0	0	0	0	0	0	0	0	0	0	0	0	0	0	0	0	0	0	0	0	0	0	0	0	0	0	0	0	0	0	0	0	0	0	0	0	0	0	0	0	0
k__Bacteria;p__Firmicutes;c__Bacilli;o__Bacillales;f__;g__;s__	0	0	0	0	0	0	0	0	0	0	0	0	0	0	0	0	0	0	0	0	0	0	0	0	0	0	0	0	0	0	0	0	0	0	0	0	0	0	0	0	0	0	0	0	0	0	0	0	0
k__Bacteria;p__Firmicutes;c__Bacilli;o__Bacillales;f__Bacillaceae;g__;s__	0	0	0	0	0	0	0	0	0	0	0	0	0	0	0	0	0	0	0	0	0	0	0	0	0	0	0	0	0	0	0	0	0	0	0	0	0	0	0	0	0	0	0	0	0	0	0	0	0
k__Bacteria;p__Firmicutes;c__Bacilli;o__Bacillales;f__Bacillaceae;g__Bacillus;s__	0	0	0	0	0	0	0	0	0	0	0	0	0	0	0	0	0	0	0	0	0	0	0	0	0	0	0	0	0	0	0	0	0	0	0	0	0	0	0	0	0	0	0	0	0	0	0	0	0
k__Bacteria;p__Firmicutes;c__Bacilli;o__Bacillales;f__Bacillaceae;g__Bacillus;s__coagulans	0	0	0	0	0	0	0	0	0	0	0	0	0	0	0	0	0	0	0	0	0	0	0	0	0	136	0	0	0	0	0	0	0	0	0	0	0	0	0	0	0	0	0	0	0	0	0	0	0
k__Bacteria;p__Firmicutes;c__Bacilli;o__Bacillales;f__Listeriaceae;g__Listeria;s__	0	0	0	0	0	0	0	0	0	0	0	0	0	0	0	0	0	0	0	0	0	0	0	0	0	0	0	0	0	0	0	0	0	0	0	0	0	0	0	0	0	0	10	0	0	0	0	0	0
k__Bacteria;p__Firmicutes;c__Bacilli;o__Bacillales;f__Paenibacillaceae;g__Paenibacillus;s__	0	0	0	0	0	0	0	0	0	0	0	0	0	0	0	0	0	0	0	0	0	0	0	0	0	8	0	0	0	0	0	0	0	0	0	0	0	0	0	0	0	0	0	0	0	0	0	0	0
k__Bacteria;p__Firmicutes;c__Bacilli;o__Bacillales;f__Planococcaceae;g__;s__	0	0	0	0	0	0	0	0	0	0	0	0	0	0	0	0	0	0	0	0	0	0	0	0	0	0	0	0	0	0	0	0	0	0	0	0	0	0	0	0	0	0	0	0	0	0	0	0	0
k__Bacteria;p__Firmicutes;c__Bacilli;o__Bacillales;f__Planococcaceae;g__Planomicrobium;s__	0	0	0	0	0	0	0	0	0	0	0	0	0	0	0	0	0	0	0	0	0	0	0	0	0	49	0	0	0	0	176	0	0	0	0	0	0	0	0	0	144	0	0	0	0	0	0	0	0
k__Bacteria;p__Firmicutes;c__Bacilli;o__Bacillales;f__Planococcaceae;g__Sporosarcina;s__	0	7	0	0	0	41	0	0	0	0	97	0	0	0	0	0	0	0	0	0	0	0	0	0	0	0	0	0	0	0	0	0	0	0	0	0	0	0	0	0	0	0	0	0	0	0	0	0	0
k__Bacteria;p__Firmicutes;c__Bacilli;o__Bacillales;f__Staphylococcaceae;g__Jeotgalicoccus;s__	91	49	0	0	0	60	7	0	0	0	315	0	0	0	0	9	4	0	0	0	11	0	0	0	0	0	0	0	0	0	466	7	0	0	0	0	0	0	0	0	214	0	0	0	0	0	0	0	8
k__Bacteria;p__Firmicutes;c__Bacilli;o__Bacillales;f__Staphylococcaceae;g__Jeotgalicoccus;s__psychrophilus	0	8	0	0	0	8	0	0	0	0	46	0	0	0	0	0	0	0	0	0	0	0	0	0	0	0	0	0	0	0	0	0	0	0	0	0	0	0	0	0	18	0	0	0	0	0	0	0	0
k__Bacteria;p__Firmicutes;c__Bacilli;o__Bacillales;f__Staphylococcaceae;g__Macrococcus;s__	0	0	0	0	0	0	0	0	0	0	11	0	0	0	0	0	0	0	0	0	0	0	0	0	0	0	0	0	0	0	595	6	0	0	0	0	0	0	0	0	425	0	0	0	0	0	0	0	0
k__Bacteria;p__Firmicutes;c__Bacilli;o__Bacillales;f__Staphylococcaceae;g__Staphylococcus;s__	172	37	0	0	4	21	19	0	0	27	271	8	0	0	11	0	25	0	0	0	5	19	0	0	12	164	894	0	0	16	568	140	0	2	17	0	1480	6	0	10	355	146	0	0	25	10	53	0	0
k__Bacteria;p__Firmicutes;c__Bacilli;o__Bacillales;f__Staphylococcaceae;g__Staphylococcus;s__equorum	0	0	0	0	0	0	0	0	0	0	0	0	0	0	0	0	0	0	0	0	0	0	0	0	0	0	0	0	0	0	0	0	0	0	0	0	0	0	0	0	0	0	0	0	0	0	0	0	0
k__Bacteria;p__Firmicutes;c__Bacilli;o__Bacillales;f__Staphylococcaceae;g__Staphylococcus;s__sciuri	17	0	0	0	0	0	0	0	0	0	14	0	0	0	0	0	0	0	0	0	0	0	0	0	0	0	0	0	0	0	0	0	0	0	0	0	0	0	0	0	0	0	0	0	0	0	0	0	0
k__Bacteria;p__Firmicutes;c__Bacilli;o__Bacillales;f__Staphylococcaceae;g__Gemella;s__	0	0	0	0	0	0	0	0	0	0	0	10	0	0	0	22	0	0	6	0	0	0	0	0	0	0	0	0	0	0	237	35	0	0	0	0	0	0	0	0	0	0	0	0	0	0	0	0	0
k__Bacteria;p__Firmicutes;c__Bacilli;o__Lactobacillales;f__;g__;s__	0	0	0	0	11	0	0	0	5	0	4	5	0	0	16	0	0	0	0	0	0	0	0	0	0	0	0	0	0	0	0	0	0	0	0	0	0	0	0	0	0	0	0	0	0	0	0	0	0
k__Bacteria;p__Firmicutes;c__Bacilli;o__Lactobacillales;f__Aerococcaceae;g__;s__	0	0	0	0	0	0	0	0	0	0	223	0	0	0	0	7	0	0	0	0	0	0	0	0	0	0	0	0	0	26	0	18	0	0	0	18	17	0	0	0	5	0	0	0	0	0	0	0	0
k__Bacteria;p__Firmicutes;c__Bacilli;o__Lactobacillales;f__Aerococcaceae;g__Aerococcus;s__	918	9	0	0	0	316	5	0	0	0	623	0	0	0	0	27	3	0	0	0	76	0	0	0	0	24	23	0	0	0	634	81	0	0	0	31	8	0	7	0	294	0	0	0	0	0	0	0	73
k__Bacteria;p__Firmicutes;c__Bacilli;o__Lactobacillales;f__Aerococcaceae;g__Facklamia;s__	308	53	0	0	0	681	20	0	0	0	888	11	0	0	0	55	0	0	0	0	74	0	0	0	0	0	0	0	0	0	157	9	0	0	0	36	0	0	11	0	186	0	0	0	0	0	0	0	0
k__Bacteria;p__Firmicutes;c__Bacilli;o__Lactobacillales;f__Carnobacteriaceae;g__;s__	0	0	0	0	0	0	0	0	0	0	0	0	0	0	0	0	0	0	0	0	0	0	0	0	0	0	0	0	0	0	0	0	0	0	0	0	0	0	0	0	0	0	0	0	11	0	0	0	0
k__Bacteria;p__Firmicutes;c__Bacilli;o__Lactobacillales;f__Carnobacteriaceae;g__Trichococcus;s__	0	0	0	0	0	0	0	0	0	0	0	0	0	0	0	0	0	0	0	0	0	0	0	0	0	156	0	0	0	0	12	0	0	0	0	0	0	0	0	0	314	0	0	0	0	0	0	0	0
k__Bacteria;p__Firmicutes;c__Bacilli;o__Lactobacillales;f__Enterococcaceae;g__;s__	9	8	0	0	0	0	78	0	0	0	8	14	0	0	0	0	10	0	0	0	0	0	0	0	0	0	43	0	0	12	14	47	0	0	0	0	19	0	0	0	0	0	0	0	0	0	0	0	10
k__Bacteria;p__Firmicutes;c__Bacilli;o__Lactobacillales;f__Enterococcaceae;g__Enterococcus;s__	0	41	25	0	34	0	66	21	0	0	0	75	77	0	4	0	60	0	0	20	0	0	248	0	35	137	81	9	8	323	725	65	0	0	624	0	148	72	0	692	0	0	66	0	1142	0	90	163	38
k__Bacteria;p__Firmicutes;c__Bacilli;o__Lactobacillales;f__Enterococcaceae;g__Enterococcus;s__casseliflavus	0	0	0	0	0	0	0	0	0	0	0	0	0	0	0	0	0	0	0	0	0	51	0	0	0	0	0	0	0	0	0	0	0	0	0	0	0	0	0	0	0	0	0	0	0	0	0	0	0
k__Bacteria;p__Firmicutes;c__Bacilli;o__Lactobacillales;f__Enterococcaceae;g__Enterococcus;s__cecorum	0	0	0	0	0	20	503	0	17	0	36	834	0	0	0	0	0	0	0	0	38	16	0	0	0	74	955	0	430	0	32	300	0	71	0	882	242	0	894	0	616	15	0	15	0	75	0	0	177
k__Bacteria;p__Firmicutes;c__Bacilli;o__Lactobacillales;f__Enterococcaceae;g__Vagococcus;s__	682	31	0	0	0	1111	289	0	0	0	482	291	0	0	0	202	74	0	0	0	483	40	0	0	0	0	0	0	0	0	0	0	0	0	0	133	167	0	0	0	39	0	0	0	12	0	0	0	0
k__Bacteria;p__Firmicutes;c__Bacilli;o__Lactobacillales;f__Lactobacillaceae;g__;s__	0	0	0	0	0	0	0	0	0	0	0	0	0	0	0	0	0	0	0	0	0	0	0	0	0	0	0	0	0	0	0	0	0	0	0	0	0	0	0	0	0	0	0	0	0	0	0	0	0
k__Bacteria;p__Firmicutes;c__Bacilli;o__Lactobacillales;f__Lactobacillaceae;g__Lactobacillus;s__	0	28	0	226	0	0	70	0	258	69	50	0	0	37	0	0	0	0	15	413	0	0	17	237	9	1086	54	57	562	15	1768	17	14	143	0	1215	178	91	909	0	6376	942	132	39	10	184	89	21	1198
k__Bacteria;p__Firmicutes;c__Bacilli;o__Lactobacillales;f__Lactobacillaceae;g__Lactobacillus;s__helveticus	0	0	0	0	0	16	15	0	0	0	147	0	0	0	0	0	0	0	0	84	12	0	14	0	0	447	0	64	1259	0	234	6	0	0	0	2295	0	0	282	0	705	0	32	0	0	36	40	0	11
k__Bacteria;p__Firmicutes;c__Bacilli;o__Lactobacillales;f__Lactobacillaceae;g__Lactobacillus;s__mucosae	0	0	0	0	0	0	4	5	0	0	0	0	339	0	0	0	0	0	0	0	0	0	85	0	0	0	0	0	0	0	0	0	0	0	0	0	0	4	0	0	0	0	0	0	0	0	0	0	0
k__Bacteria;p__Firmicutes;c__Bacilli;o__Lactobacillales;f__Lactobacillaceae;g__Lactobacillus;s__reuteri	9	0	0	10	0	5	16	0	0	0	90	0	0	0	0	3	0	0	0	103	0	0	0	0	0	319	5	120	529	0	1778	0	0	12	0	529	0	55	269	0	2110	369	155	77	0	0	0	0	0
k__Bacteria;p__Firmicutes;c__Bacilli;o__Lactobacillales;f__Lactobacillaceae;g__Lactobacillus;s__ruminis	0	0	0	0	0	0	0	0	0	0	0	0	0	0	0	0	0	0	0	0	0	0	0	0	0	0	0	0	0	0	0	0	0	0	0	0	0	0	0	0	0	0	0	0	0	0	0	0	0
k__Bacteria;p__Firmicutes;c__Bacilli;o__Lactobacillales;f__Lactobacillaceae;g__Lactobacillus;s__salivarius	0	0	26	116	182	11	64	13	505	347	22	0	42	74	162	0	0	0	0	897	0	0	59	94	109	169	0	0	193	0	0	0	0	10	0	902	0	23	165	0	128	0	419	161	0	65	19	0	0
k__Bacteria;p__Firmicutes;c__Bacilli;o__Lactobacillales;f__Lactobacillaceae;g__Pediococcus;s__	0	0	0	0	0	0	0	0	0	0	0	0	0	0	0	0	0	0	0	0	0	0	0	0	0	0	0	0	0	0	0	0	0	0	15	0	0	0	0	0	0	0	0	0	0	0	0	0	0
k__Bacteria;p__Firmicutes;c__Bacilli;o__Lactobacillales;f__Lactobacillaceae;g__Pediococcus;s__acidilactici	0	0	0	0	0	0	0	0	0	0	0	0	0	0	0	0	0	0	0	0	0	0	0	0	0	0	0	0	0	0	0	0	0	0	0	16	0	0	0	0	0	0	0	0	0	0	0	0	0
k__Bacteria;p__Firmicutes;c__Bacilli;o__Lactobacillales;f__Leuconostocaceae;g__Weissella;s__	0	0	0	0	0	0	0	0	0	0	0	0	0	0	0	0	0	0	0	0	0	0	13	0	0	17	0	0	0	0	0	0	0	0	0	0	0	0	0	0	0	0	0	0	0	0	0	0	27
k__Bacteria;p__Firmicutes;c__Bacilli;o__Lactobacillales;f__Streptococcaceae;g__;s__	0	0	0	0	0	0	0	0	0	0	0	0	0	0	0	0	0	0	0	0	0	0	0	0	0	0	0	0	0	0	0	0	0	0	0	0	0	0	0	0	0	0	0	0	0	0	0	0	0
k__Bacteria;p__Firmicutes;c__Bacilli;o__Lactobacillales;f__Streptococcaceae;g__Lactococcus;s__	0	0	0	0	0	0	0	0	0	0	0	0	0	0	0	0	0	0	0	0	0	0	0	0	0	0	0	0	0	0	0	0	0	0	0	0	0	0	0	0	0	0	0	0	0	0	0	0	0
k__Bacteria;p__Firmicutes;c__Bacilli;o__Lactobacillales;f__Streptococcaceae;g__Streptococcus;s__	0	1010	0	0	0	28	149	0	9	0	775	118	1	0	0	62	15	3	0	0	1	12	5	3	0	55	10	0	1	0	92	50	0	0	0	0	134	22	0	0	249	7	2	0	50	5	122	2	3
k__Bacteria;p__Firmicutes;c__Bacilli;o__Lactobacillales;f__Streptococcaceae;g__Streptococcus;s__alactolyticus	0	0	0	195	757	47	461	0	119	2488	272	0	0	146	8352	0	0	0	0	108	49	0	0	0	744	3142	160	0	411	0	900	0	73	231	0	6117	0	511	98	160	3338	279	124	0	68	663	0	297	0
k__Bacteria;p__Firmicutes;c__Bacilli;o__Lactobacillales;f__Streptococcaceae;g__Streptococcus;s__equi	0	2630	140	0	237	15	1659	25	38	28	0	101	41	0	12	0	0	0	6	0	0	214	78	0	531	0	32	0	0	595	0	222	17	0	492	0	418	26	0	820	0	0	0	0	2450	0	11815	0	40
k__Bacteria;p__Firmicutes;c__Bacilli;o__Lactobacillales;f__Streptococcaceae;g__Streptococcus;s__luteciae	0	119	26	9158	838	0	3044	9	961	569	0	1740	49	2961	171	0	3943	0	156	565	0	373	404	481	89	929	12307	57	301	136	1002	9058	136	602	320	618	13482	110	701	0	4397	4301	310	189	61	345	581	178	684
k__Bacteria;p__Firmicutes;c__Bacilli;o__Lactobacillales;f__Streptococcaceae;g__Streptococcus;s__minor	32	0	0	0	0	204	0	0	0	0	586	0	0	0	0	75	0	0	0	0	59	0	0	0	0	0	0	0	0	0	0	21	0	0	8	30	29	0	0	0	99	0	0	0	0	128	0	0	0
k__Bacteria;p__Firmicutes;c__Erysipelotrichia;o__Erysipelotrichales;f__Turicibacteraceae;g__Turicibacter;s__	628	0	0	0	0	2193	46	0	0	0	623	0	0	0	0	1651	0	0	0	0	1249	0	0	0	0	479	0	0	0	0	309	0	0	0	0	392	0	0	0	0	610	0	0	0	0	0	0	0	0
k__Bacteria;p__Firmicutes;c__Clostridia;o__Eubacteriales;f__;g__;s__	2127	3	0	0	0	317	0	0	0	0	919	0	0	0	0	6952	6	0	0	0	3652	0	0	0	0	466	0	0	38	0	37	0	0	0	0	29	73	0	3	32	513	0	0	0	0	19	0	0	0
k__Bacteria;p__Firmicutes;c__Clostridia;o__Eubacteriales;f__Peptostreptococcaceae;g__Fusibacter;s__	0	0	0	0	0	0	0	0	0	0	0	0	0	0	0	0	0	0	0	0	0	0	0	0	0	0	0	0	0	0	345	0	0	0	0	0	0	0	0	0	48	0	0	0	0	0	0	0	0
k__Bacteria;p__Firmicutes;c__Clostridia;o__Eubacteriales;f__[Mogibacteriaceae];g__;s__	0	4	0	0	0	0	0	0	0	0	0	0	0	0	0	0	0	0	0	0	0	0	0	0	0	377	3	0	0	0	0	0	0	0	0	7	0	0	16	0	0	0	0	0	0	0	0	0	37
k__Bacteria;p__Firmicutes;c__Clostridia;o__Eubacteriales;f__Peptoniphilaceae;g__;s__	0	0	0	0	0	0	0	0	0	0	0	0	0	0	0	0	0	0	0	0	0	0	0	0	0	0	0	0	0	0	0	0	0	0	0	0	0	0	0	0	35	0	0	0	0	0	0	0	0
k__Bacteria;p__Firmicutes;c__Clostridia;o__Eubacteriales;f__Peptoniphilaceae;g__Anaerococcus;s__	0	3	0	0	0	0	0	0	0	0	40	0	0	0	0	0	0	0	0	0	0	0	0	0	0	0	0	0	0	0	0	0	0	0	0	0	0	0	0	2	0	0	0	0	0	0	0	0	0
k__Bacteria;p__Firmicutes;c__Clostridia;o__Eubacteriales;f__Peptoniphilaceae;g__Finegoldia;s__	0	0	0	0	0	0	0	0	0	0	0	0	0	0	0	0	0	0	0	0	0	0	0	0	0	0	0	0	0	1798	0	10	0	0	138	0	182	35	14	4726	23	0	0	0	3012	0	0	0	0
k__Bacteria;p__Firmicutes;c__Clostridia;o__Eubacteriales;f__Peptoniphilaceae;g__Helcococcus;s__	13	90	0	0	0	180	0	0	0	0	186	37	0	0	0	0	0	0	0	0	0	0	0	0	0	0	0	0	0	188	0	0	0	0	7	61	0	0	0	114	0	0	0	0	35	0	0	0	0
k__Bacteria;p__Firmicutes;c__Clostridia;o__Eubacteriales;f__Peptoniphilaceae;g__Parvimonas;s__	0	0	0	0	0	0	0	0	0	0	0	0	0	0	0	0	0	0	9	0	0	0	0	0	0	0	0	0	0	0	0	0	0	0	0	0	0	0	0	0	0	0	14	0	1471	0	0	0	0
k__Bacteria;p__Firmicutes;c__Clostridia;o__Eubacteriales;f__Peptoniphilaceae;g__Peptoniphilus;s__	0	0	0	0	0	0	0	0	0	0	0	10	0	0	0	0	0	0	0	0	0	0	0	0	0	0	0	0	0	1687	97	10	0	0	106	0	6	53	23	3245	23	0	0	0	0	0	0	0	0
k__Bacteria;p__Firmicutes;c__Clostridia;o__Eubacteriales;f__Clostridiaceae;g__;s__	3754	625	0	0	0	1866	47	0	0	0	1602	146	0	0	0	5201	27	0	10	0	3455	95	0	0	0	0	74	0	0	62	0	121	0	59	7	151	329	0	0	0	0	12	0	0	0	0	0	90	0
k__Bacteria;p__Firmicutes;c__Clostridia;o__Eubacteriales;f__Clostridiaceae;g__Clostridium;s__	130	11	0	0	0	59	0	0	0	0	96	0	0	0	0	379	0	0	0	0	167	0	0	0	0	90	91	0	0	1032	0	0	0	0	943	0	0	0	0	0	0	0	0	0	0	0	0	31	0
k__Bacteria;p__Firmicutes;c__Clostridia;o__Eubacteriales;f__Clostridiaceae;g__Clostridium;s__celatum	4724	47	0	0	29	989	169	0	0	0	758	234	0	19	108	3036	605	0	0	0	1781	4763	0	0	0	0	930	25	0	40	534	633	20	265	32	225	312	0	60	41	190	226	0	0	0	19	711	49	0
k__Bacteria;p__Firmicutes;c__Clostridia;o__Eubacteriales;f__Clostridiaceae;g__Clostridium;s__hiranonis	0	224	0	665	0	0	661	2	3438	157	72	722	46	1682	0	0	0	0	803	0	185	104	30	1121	0	3462	71	0	270	0	2171	0	1406	1086	157	179	6	23	836	8	726	0	14	1389	110	643	57	0	1170
k__Bacteria;p__Firmicutes;c__Clostridia;o__Eubacteriales;f__Clostridiaceae;g__Clostridium;s__paraputrificum	24	147	0	0	25	103	1293	0	55	0	0	1089	0	0	338	0	642	0	0	0	45	410	0	0	0	14	39	0	0	1759	0	468	0	0	3610	0	56	0	0	116	0	0	0	0	0	0	29	0	0
k__Bacteria;p__Firmicutes;c__Clostridia;o__Eubacteriales;f__Clostridiaceae;g__Clostridium;s__perfringens	1976	1076	0	666	106	2001	2661	0	608	17	1631	5532	36	799	304	1936	7633	0	175	52	2347	1433	0	116	22	612	5772	63	696	686	249	1440	301	6908	1222	6072	1813	1294	534	16	2187	406	72	3065	35	670	1402	133	48
k__Bacteria;p__Firmicutes;c__Clostridia;o__Eubacteriales;f__Clostridiaceae;g__Sarcina;s__	0	0	0	0	0	0	0	0	0	0	0	0	0	0	0	0	0	0	0	0	0	0	0	0	0	0	0	0	0	0	0	0	0	0	0	0	0	0	0	0	0	0	0	0	0	77	0	0	0
k__Bacteria;p__Firmicutes;c__Clostridia;o__Eubacteriales;f__Clostridiaceae;g__SMB53;s__	4331	32	0	0	0	1338	217	0	0	0	443	175	0	0	14	769	133	0	0	0	541	154	0	0	0	0	848	0	0	55	0	871	0	105	231	90	442	0	0	45	11	0	0	0	0	17	18	24	0
k__Bacteria;p__Firmicutes;c__Clostridia;o__Eubacteriales;f__Eubacteriaceae;g__Pseudoramibacter;s__	0	0	0	0	0	0	0	0	0	0	0	0	0	0	0	0	0	0	0	0	0	0	0	0	0	84	0	0	0	0	549	0	0	0	0	0	0	0	0	0	0	0	41	0	0	0	0	0	0
k__Bacteria;p__Firmicutes;c__Clostridia;o__Eubacteriales;f__Lachnospiraceae;g__;s__	0	0	0	0	0	0	54	0	0	0	0	0	0	0	0	0	79	0	0	0	8	0	0	0	0	633	0	0	140	184	0	0	781	0	59	0	0	0	12	0	22	0	0	0	0	17	0	0	0
k__Bacteria;p__Firmicutes;c__Clostridia;o__Eubacteriales;f__Oscillospiraceae;g__Ruminococcus;s__	0	0	0	0	48	0	0	0	0	0	0	0	0	0	0	0	0	0	0	0	0	0	0	0	0	22	0	0	0	0	0	0	1028	0	0	0	0	0	0	86	0	0	0	0	0	0	0	0	0
k__Bacteria;p__Firmicutes;c__Clostridia;o__Eubacteriales;f__Oscillospiraceae;g__Ruminococcus;s__gnavus	0	609	854	2351	283	0	276	638	906	1728	18	655	1690	101	10	0	1209	452	834	1313	9	0	832	1536	11	421	11	218	82	813	32	136	1250	228	5537	0	29	819	209	258	17	0	1957	904	78	115	195	655	39
k__Bacteria;p__Firmicutes;c__Clostridia;o__Eubacteriales;f__Oscillospiraceae;g__Ruminococcus;s__torques	0	0	0	0	0	0	162	0	0	0	0	0	0	0	0	0	179	0	0	0	0	434	0	0	0	0	0	0	0	0	0	0	0	30	0	0	0	0	0	0	0	0	0	0	0	0	0	0	27
k__Bacteria;p__Firmicutes;c__Clostridia;o__Eubacteriales;f__Lachnospiraceae;g__Blautia;s__	0	0	0	0	0	0	68	0	0	0	15	18	0	0	0	0	122	0	0	0	0	0	0	0	0	1517	0	0	0	47	108	0	309	41	219	0	0	0	193	53	99	0	0	0	0	240	0	0	173
k__Bacteria;p__Firmicutes;c__Clostridia;o__Eubacteriales;f__Lachnospiraceae;g__Blautia;s__producta	0	17	0	0	0	0	126	0	0	9	15	0	0	0	0	0	243	0	0	0	0	0	0	0	0	521	0	0	0	426	86	0	171	92	216	0	0	0	107	203	135	0	143	0	12	117	0	0	62
k__Bacteria;p__Firmicutes;c__Clostridia;o__Eubacteriales;f__Lachnospiraceae;g__Catonella;s__	0	0	0	0	0	0	0	0	0	0	0	0	0	0	0	0	0	0	0	0	0	0	0	0	0	0	0	0	0	0	0	0	0	0	0	0	0	0	0	0	0	0	0	0	0	0	0	0	0
k__Bacteria;p__Firmicutes;c__Clostridia;o__Eubacteriales;f__Lachnospiraceae;g__Coprococcus;s__	0	0	0	0	0	0	0	0	0	0	0	0	0	0	0	0	0	0	0	0	0	0	0	0	0	41	0	0	0	0	0	0	0	0	0	0	0	0	0	0	0	0	0	0	0	0	0	0	0
k__Bacteria;p__Firmicutes;c__Clostridia;o__Eubacteriales;f__Lachnospiraceae;g__Dorea;s__	17	1208	9	598	12962	50	2976	0	743	3148	24	943	23	234	16	366	6530	0	375	127	443	713	0	69	0	341	58	294	56	1624	278	69	5529	215	6993	43	20	3316	138	487	0	0	409	9	24	474	82	432	40
k__Bacteria;p__Firmicutes;c__Clostridia;o__Eubacteriales;f__Lachnospiraceae;g__Epulopiscium;s__	21	9	0	0	137	281	443	0	0	0	25	523	0	0	955	110	75	0	0	0	61	716	0	0	0	0	0	2	0	41	0	0	7	12	0	29	121	0	0	0	0	0	0	0	0	0	0	0	0
k__Bacteria;p__Firmicutes;c__Clostridia;o__Eubacteriales;f__Lachnospiraceae;g__Lachnospira;s__	0	0	0	0	0	0	0	0	0	0	0	0	0	0	0	0	0	0	0	0	0	0	0	0	0	0	0	0	0	0	0	0	0	0	0	0	0	0	0	0	0	0	0	0	0	0	0	0	0
k__Bacteria;p__Firmicutes;c__Clostridia;o__Eubacteriales;f__Lachnospiraceae;g__Roseburia;s__	0	0	0	0	0	0	157	0	0	0	0	0	0	0	0	0	16	0	0	5	0	343	0	0	0	0	0	0	15	294	0	0	0	0	826	0	0	0	0	21	0	0	0	0	0	0	0	0	0
k__Bacteria;p__Firmicutes;c__Clostridia;o__Eubacteriales;f__Lachnospiraceae;g__Shuttleworthia;s__	0	0	0	0	0	0	0	0	0	0	0	0	0	0	0	0	0	0	0	0	0	0	0	0	0	0	0	0	0	0	0	0	0	0	0	0	0	0	0	0	0	0	0	0	0	0	0	0	0
k__Bacteria;p__Firmicutes;c__Clostridia;o__Eubacteriales;f__Lachnospiraceae;g__Tyzerella;s__	0	0	0	0	0	0	149	0	0	0	0	0	0	0	280	0	123	0	0	0	0	65	0	0	155	0	0	57	0	0	0	433	54	0	102	0	330	0	0	0	0	0	0	58	0	0	98	0	0
k__Bacteria;p__Firmicutes;c__Clostridia;o__Eubacteriales;f__Lachnospiraceae;g__Tyzerella;s__colinum	0	0	0	0	29	0	45	0	0	0	0	0	0	0	738	0	537	0	0	0	0	0	0	0	0	0	18	256	64	37	0	2192	39	0	473	6	1618	20	0	45	0	0	0	0	0	0	376	0	0
k__Bacteria;p__Firmicutes;c__Clostridia;o__Eubacteriales;f__Lachnospiraceae;g__Tyzerella;s__piliforme	0	0	0	0	0	0	0	0	0	0	0	0	0	0	0	0	0	0	0	0	0	0	0	0	0	0	0	0	0	0	0	0	0	0	0	0	0	0	515	0	0	0	0	0	0	0	0	13	0
k__Bacteria;p__Firmicutes;c__Clostridia;o__Eubacteriales;f__Peptococcaceae;g__Peptococcus;s__	0	0	0	0	0	0	0	0	0	0	0	0	0	0	0	0	0	0	0	0	0	0	0	0	0	16	0	0	0	148	0	0	0	0	0	0	0	0	0	235	0	0	0	0	0	0	0	0	42
k__Bacteria;p__Firmicutes;c__Clostridia;o__Eubacteriales;f__Peptostreptococcaceae;g__;s__	3805	0	0	0	0	2006	55	0	0	0	1189	23	0	0	0	1741	0	0	0	0	971	21	41	0	0	298	35	152	0	0	374	321	29	205	0	271	257	15	0	0	145	213	543	0	0	0	155	384	0
k__Bacteria;p__Firmicutes;c__Clostridia;o__Eubacteriales;f__Peptostreptococcaceae;g__Peptoclostridium;s__	0	0	0	0	0	0	0	0	0	0	0	0	0	0	0	0	0	0	0	0	0	0	0	0	0	0	0	0	76	0	0	0	0	414	0	0	0	0	0	0	0	0	0	38	0	0	0	0	0
k__Bacteria;p__Firmicutes;c__Clostridia;o__Eubacteriales;f__Peptostreptococcaceae;g__Filifactor;s__	0	0	0	0	0	0	0	0	0	0	0	0	0	0	0	0	0	0	0	0	0	0	0	0	0	0	0	0	0	0	0	0	0	0	6	0	0	0	0	0	0	0	0	0	0	0	0	0	0
k__Bacteria;p__Firmicutes;c__Clostridia;o__Eubacteriales;f__Peptostreptococcaceae;g__Peptostreptococcus;s__	55	251	3	26	49	42	518	0	0	41	2271	365	18	0	123	19	362	0	0	0	336	38	0	0	109	968	237	0	403	71	885	232	0	813	25	1592	1015	17	91	21	1238	32	7	54	384	177	0	0	1707
k__Bacteria;p__Firmicutes;c__Clostridia;o__Eubacteriales;f__Peptostreptococcaceae;g__Peptostreptococcus;s__anaerobius	0	0	0	0	0	0	0	0	0	0	0	0	0	0	0	0	0	0	0	0	0	0	0	0	0	0	0	0	0	501	0	0	0	0	113	0	0	0	0	2124	0	0	0	0	0	0	0	0	0
k__Bacteria;p__Firmicutes;c__Clostridia;o__Eubacteriales;f__Oscillospiraceae;g__;s__	39	2	0	0	0	60	167	0	0	4	25	0	0	0	0	35	7	0	37	0	105	0	0	0	0	261	0	0	167	648	0	0	4	0	95	0	0	0	18	15	39	0	0	0	0	37	0	0	0
k__Bacteria;p__Firmicutes;c__Clostridia;o__Eubacteriales;f__Oscillospiraceae;g__Butyricicoccus;s__pullicaecorum	0	889	0	92	6178	0	70	0	286	122	0	0	0	128	6396	4	69	0	1102	0	11	0	0	94	0	100	6	0	520	1441	0	0	3991	39	2018	27	0	0	41	195	83	0	0	0	8	241	11	0	0
k__Bacteria;p__Firmicutes;c__Clostridia;o__Eubacteriales;f__Oscillospiraceae;g__Faecalibacterium;s__prausnitzii	0	0	0	0	0	0	6	0	0	0	0	0	0	0	0	0	26	0	0	0	0	0	0	0	0	275	12	0	0	0	0	0	59	17	0	0	0	0	11	0	52	0	0	0	0	131	0	0	52
k__Bacteria;p__Firmicutes;c__Clostridia;o__Eubacteriales;f__Oscillospiraceae;g__Oscillospira;s__	0	0	0	0	0	0	0	0	0	0	0	0	0	0	0	0	0	0	0	0	0	0	0	0	0	5	0	0	8	0	0	0	29	0	0	0	0	0	0	0	0	0	31	0	0	0	0	0	0
k__Bacteria;p__Firmicutes;c__Clostridia;o__Eubacteriales;f__Oscillospiraceae;g__Ruminococcus;s__	0	21	0	13	0	0	0	0	13	0	0	0	0	8	0	0	0	0	0	0	0	0	0	0	0	0	0	0	26	0	0	0	27	0	0	0	0	0	76	0	0	0	0	0	0	4	0	0	0
k__Bacteria;p__Firmicutes;c__Negativicutes;o__;f__;g__;s__	0	0	0	0	0	0	0	0	0	0	0	0	0	0	0	0	0	0	0	0	0	0	13	0	0	0	0	0	0	0	0	0	0	0	0	0	0	0	0	0	0	0	0	0	0	0	0	0	0
k__Bacteria;p__Firmicutes;c__Negativicutes;o__Selenomonadales;f__Selenomonadaceae;g__Anaerovibrio;s__	0	0	0	0	0	0	0	0	0	0	0	0	0	0	0	0	0	0	0	0	0	0	0	0	0	8	0	0	0	0	0	0	0	0	0	0	0	0	0	0	0	0	0	0	0	0	0	0	0
k__Bacteria;p__Firmicutes;c__Negativicutes;o__Veillonellales;f__Veillonellaceae;g__Dialister;s__	0	0	0	0	0	0	0	0	0	17	0	0	0	0	0	0	0	0	0	0	0	0	6	0	0	0	0	0	0	0	0	6	0	0	0	16	0	0	0	0	0	0	0	0	0	0	0	0	0
k__Bacteria;p__Firmicutes;c__Negativicutes;o__Selenomonadales;f__Selenomonadaceae;g__Megamonas;s__	0	247	19213	1628	0	0	420	8100	276	9863	13	7	10211	459	36	0	0	9128	5625	6119	11	0	8919	643	8	1015	70	448	28	0	0	474	233	156	0	126	442	813	249	0	65	0	1790	1119	0	250	120	270	263
k__Bacteria;p__Firmicutes;c__Negativicutes;o__Veillonellales;f__Veillonellaceae;g__Megasphaera;s__	0	0	0	0	0	0	0	0	0	0	0	0	0	0	0	0	0	0	0	0	0	0	0	0	0	187	0	0	0	0	0	0	0	0	0	0	0	0	0	0	0	0	0	0	0	0	0	0	0
k__Bacteria;p__Firmicutes;c__Negativicutes;o__Acidaminococcales;f__Acidaminococcaceae;g__Phascolarctobacterium;s__	0	324	25	487	0	0	69	0	10	4	5	0	10	78	0	0	0	0	340	0	0	0	0	179	0	1394	28	526	119	0	0	31	1159	147	0	0	0	118	283	4	100	0	1245	10	2	331	28	86	352
k__Bacteria;p__Firmicutes;c__Negativicutes;o__Veillonellales;f__Veillonellaceae;g__Veillonella;s__	0	6	0	24	0	17	162	0	3	0	95	0	0	6	0	0	0	0	0	0	30	0	49	0	0	596	35	0	192	0	0	0	0	139	0	2655	0	27	390	0	145	0	74	94	0	112	0	0	660
k__Bacteria;p__Firmicutes;c__Erysipelotrichi;o__Erysipelotrichales;f__Erysipelotrichaceae;g__;s__	0	0	0	0	0	0	0	0	0	0	0	0	0	0	0	0	0	0	0	0	0	0	0	0	0	3	0	0	0	0	0	0	0	0	0	0	0	0	0	0	16	0	0	0	0	0	0	0	0
k__Bacteria;p__Firmicutes;c__Erysipelotrichi;o__Erysipelotrichales;f__Erysipelotrichaceae;g__Holdemanella;s__biformis	0	0	0	0	0	0	0	0	0	0	0	0	0	0	0	0	0	0	0	0	0	0	0	0	0	0	0	0	0	0	0	0	106	0	0	0	0	0	0	0	0	0	0	21	0	18	0	0	0
k__Bacteria;p__Firmicutes;c__Erysipelotrichi;o__Erysipelotrichales;f__Erysipelotrichaceae;g__Allobaculum;s__	0	0	0	0	0	0	4	0	0	0	0	0	0	0	0	0	0	0	0	0	0	0	0	0	0	34	0	0	0	0	11	0	2	0	0	25	0	0	0	0	338	0	0	0	0	0	0	0	0
k__Bacteria;p__Firmicutes;c__Erysipelotrichi;o__Erysipelotrichales;f__Erysipelotrichaceae;g__Bulleidia;s__moorei	0	0	0	0	0	0	0	0	0	0	0	0	0	0	0	0	0	0	0	0	0	0	0	0	0	0	0	0	0	0	0	0	0	0	0	0	0	0	0	0	0	0	0	0	0	0	0	0	0
k__Bacteria;p__Firmicutes;c__Erysipelotrichi;o__Erysipelotrichales;f__Erysipelotrichaceae;g__Erysipelatoclostridium;s__ramosum	0	0	0	0	0	0	0	0	0	5	0	0	0	0	0	0	0	0	0	0	0	0	0	0	0	0	0	0	0	0	0	0	20	0	0	0	0	0	0	0	0	0	0	0	0	0	0	0	0
k__Bacteria;p__Firmicutes;c__Erysipelotrichi;o__Erysipelotrichales;f__Erysipelotrichaceae;g__Erysipelatoclostridium;s__spiroforme	0	0	0	0	0	0	0	0	0	0	0	0	0	0	0	0	0	0	0	0	0	0	0	0	0	0	0	0	0	0	0	0	0	0	0	0	0	0	0	0	0	0	0	0	0	0	0	0	0
k__Bacteria;p__Firmicutes;c__Erysipelotrichi;o__Erysipelotrichales;f__Erysipelotrichaceae;g__Erysipelothrix;s__	0	0	0	0	0	0	0	0	0	0	0	0	0	0	0	0	0	0	0	0	0	0	0	0	0	0	0	0	0	0	0	0	0	0	0	0	0	0	0	0	0	0	0	0	0	0	0	0	0
k__Bacteria;p__Fusobacteria;c__Fusobacteriia;o__Fusobacteriales;f__;g__;s__	0	0	0	0	0	0	0	0	0	0	0	0	0	0	0	0	0	0	5	0	0	0	0	0	0	0	0	0	0	0	0	0	0	0	0	0	0	0	0	0	0	0	0	0	0	0	0	0	0
k__Bacteria;p__Fusobacteria;c__Fusobacteriia;o__Fusobacteriales;f__Fusobacteriaceae;g__;s__	313	1928	74	121	979	640	1897	0	1142	80	1374	1332	122	1838	79	0	210	0	1829	233	5111	5322	0	1299	11	1462	411	2198	911	3096	73	549	248	4460	8496	615	850	6267	1050	5431	1516	0	1105	3591	4627	2256	347	5674	6187
k__Bacteria;p__Fusobacteria;c__Fusobacteriia;o__Fusobacteriales;f__Fusobacteriaceae;g__Cetobacterium;s__somerae	0	0	0	0	0	9	0	0	0	0	42	0	0	0	0	0	0	0	0	0	0	0	0	0	0	17	0	0	0	0	7	0	0	16	0	712	0	0	0	0	22	0	0	0	0	232	0	0	611
k__Bacteria;p__Fusobacteria;c__Fusobacteriia;o__Fusobacteriales;f__Fusobacteriaceae;g__Fusobacterium;s__	67	1363	154	117	570	108	3019	638	7418	1547	388	801	1752	3857	92	0	1310	1211	2115	1894	1819	349	2439	1574	668	2301	70	2095	305	1054	0	75	5801	600	27	202	21	2696	938	1237	423	0	889	1464	1137	1542	117	1353	2972
k__Bacteria;p__Fusobacteria;c__Fusobacteriia;o__Fusobacteriales;f__Leptotrichiaceae;g__;s__	0	0	0	0	0	0	0	0	0	0	0	0	0	0	0	0	0	0	0	0	0	0	0	0	0	0	0	0	0	0	0	0	0	0	0	0	0	0	0	0	0	0	0	0	0	0	0	0	0
k__Bacteria;p__Fusobacteria;c__Fusobacteriia;o__Fusobacteriales;f__Leptotrichiaceae;g__Streptobacillus;s__	0	19	0	0	0	0	0	0	0	0	0	0	0	0	0	0	0	0	0	0	9	6	0	0	0	0	0	0	0	204	0	1482	0	0	105	0	0	0	0	0	0	0	4	0	447	0	0	0	0
k__Bacteria;p__Proteobacteria;c__;o__;f__;g__;s__	0	0	0	2	0	0	0	0	0	0	0	0	0	0	0	0	0	0	0	0	0	0	0	10	0	0	0	0	0	0	0	0	0	0	0	0	0	0	0	0	0	0	0	0	0	2	0	0	0
k__Bacteria;p__Proteobacteria;c__Alphaproteobacteria;o__Caulobacterales;f__Caulobacteraceae;g__Brevundimonas;s__	0	0	0	0	0	0	0	0	0	0	0	0	0	0	0	0	0	0	0	0	0	0	0	0	0	0	0	0	0	0	397	0	0	0	0	0	0	0	0	0	0	0	0	0	0	0	0	0	0
k__Bacteria;p__Proteobacteria;c__Alphaproteobacteria;o__Hyphomicrobiales;f__;g__;s__	0	0	0	0	0	0	0	0	0	0	0	0	0	0	0	0	0	0	0	0	0	0	0	0	0	0	0	0	0	0	0	0	0	0	0	0	0	0	0	0	23	0	0	0	0	0	0	0	0
k__Bacteria;p__Proteobacteria;c__Alphaproteobacteria;o__Hyphomicrobiales;f__Brucellaceae;g__;s__	0	0	0	0	0	0	0	0	0	0	0	0	0	0	0	0	0	0	0	0	0	0	0	0	0	0	0	0	0	0	0	0	0	0	0	0	0	0	0	0	0	0	0	0	0	0	0	0	0
k__Bacteria;p__Proteobacteria;c__Alphaproteobacteria;o__Hyphomicrobiales;f__Brucellaceae;g__Brucella;s__	0	0	0	0	0	0	0	0	0	0	0	0	0	0	0	0	0	0	0	0	0	0	0	0	0	0	0	0	0	0	0	0	0	0	0	0	0	0	0	0	0	0	0	0	0	0	0	0	0
k__Bacteria;p__Proteobacteria;c__Alphaproteobacteria;o__Hyphomicrobiales;f__Brucellaceae;g__Pseudochrobactrum;s__	0	0	0	0	0	0	0	0	0	0	0	0	0	0	0	0	0	0	0	0	0	0	0	0	0	0	0	0	0	0	0	0	0	0	0	0	0	0	0	0	0	0	0	0	0	0	0	0	0
k__Bacteria;p__Proteobacteria;c__Alphaproteobacteria;o__Hyphomicrobiales;f__Devosiaceae;g__Devosia;s__	0	0	0	0	0	0	0	0	0	0	0	0	0	0	0	0	0	0	0	0	0	0	0	0	0	0	0	0	0	0	0	0	0	0	0	0	0	0	0	0	0	0	0	0	0	0	0	0	0
k__Bacteria;p__Proteobacteria;c__Alphaproteobacteria;o__Hyphomicrobiales;f__Methylobacteriaceae;g__;s__	0	0	0	0	0	0	0	0	0	0	0	0	0	0	0	0	0	0	0	0	0	0	0	0	0	0	0	0	0	0	0	0	0	0	0	0	0	0	0	0	0	0	0	0	0	0	0	0	0
k__Bacteria;p__Proteobacteria;c__Alphaproteobacteria;o__Hyphomicrobiales;f__Phyllobacteriaceae;g__Phyllobacterium;s__	0	0	0	0	0	0	0	0	0	0	0	0	0	0	0	0	0	0	0	0	0	0	0	0	0	0	0	0	0	0	0	7	0	0	0	0	0	0	0	0	0	0	0	0	0	0	0	0	0
k__Bacteria;p__Proteobacteria;c__Alphaproteobacteria;o__Hyphomicrobiales;f__Rhizobiaceae;g__Rhizobium;s__	0	0	0	0	0	0	0	0	0	0	0	0	0	0	0	0	0	0	0	0	0	0	0	0	0	0	0	0	0	0	0	0	0	0	0	0	0	0	0	0	0	0	0	0	0	0	0	0	0
k__Bacteria;p__Proteobacteria;c__Alphaproteobacteria;o__Rhodobacterales;f__Rhodobacteraceae;g__;s__	0	0	0	0	0	0	0	0	0	0	0	0	0	0	0	0	0	0	0	0	0	0	0	0	0	0	0	0	0	0	0	0	0	0	0	0	0	0	0	0	0	0	0	0	0	0	0	0	0
k__Bacteria;p__Proteobacteria;c__Alphaproteobacteria;o__Rhodobacterales;f__Rhodobacteraceae;g__Paracoccus;s__	0	0	0	0	0	0	0	0	0	0	0	0	0	0	0	0	0	0	0	0	0	0	0	0	0	0	0	0	0	0	0	0	0	0	0	0	0	0	0	0	0	0	0	0	0	0	0	0	0
k__Bacteria;p__Proteobacteria;c__Alphaproteobacteria;o__Rhodobacterales;f__Rhodobacteraceae;g__Paracoccus;s__marcusii	0	0	0	0	0	0	0	0	0	0	0	0	0	0	0	0	0	0	0	0	0	0	0	0	0	0	0	0	0	0	41	0	0	0	0	0	0	0	0	0	0	0	0	0	0	0	0	0	0
k__Bacteria;p__Proteobacteria;c__Alphaproteobacteria;o__Rhodospirillales;f__Acetobacteraceae;g__;s__	0	0	0	0	0	0	0	0	0	0	0	0	0	0	0	0	0	0	0	0	0	0	0	0	0	0	0	0	0	0	0	0	0	0	0	0	0	0	0	0	0	0	0	0	0	0	0	0	0
k__Bacteria;p__Proteobacteria;c__Alphaproteobacteria;o__Rhodospirillales;f__Azospirillaceae;g__Azospirillum;s__	0	0	0	0	0	0	0	0	0	0	0	0	0	0	0	0	0	0	0	0	0	0	0	0	0	0	0	0	0	0	0	0	0	0	0	0	0	0	0	0	0	0	0	0	0	0	0	0	0
k__Bacteria;p__Proteobacteria;c__Alphaproteobacteria;o__Rickettsiales;f__;g__;s__	0	0	0	0	0	0	0	0	0	0	0	0	0	0	0	0	0	0	0	0	0	0	0	0	0	0	0	0	0	0	0	0	0	0	0	9	0	0	0	0	0	0	0	0	0	0	2	0	0
k__Bacteria;p__Proteobacteria;c__Alphaproteobacteria;o__Rickettsiales;f__Rickettsiaceae;g__;s__	0	0	0	0	0	0	0	0	0	0	0	0	0	0	0	0	0	0	0	0	0	0	0	0	0	0	0	0	0	0	538	0	0	0	0	0	0	0	0	0	0	0	0	0	0	0	0	0	0
k__Bacteria;p__Proteobacteria;c__Alphaproteobacteria;o__Sphingomonadales;f__Sphingomonadaceae;g__;s__	0	0	0	0	0	0	0	0	0	0	0	0	0	0	0	0	0	0	0	0	0	0	0	0	0	0	0	0	0	0	0	0	0	0	0	0	0	0	0	0	0	0	0	0	0	0	0	0	0
k__Bacteria;p__Proteobacteria;c__Alphaproteobacteria;o__Sphingomonadales;f__Sphingomonadaceae;g__Sphingobium;s__yanoikuyae	0	0	0	0	0	0	0	0	0	0	0	0	0	0	0	0	0	0	0	0	0	0	0	0	0	25	0	0	0	0	0	0	0	0	0	0	0	0	0	0	0	0	0	0	0	0	0	0	0
k__Bacteria;p__Proteobacteria;c__Alphaproteobacteria;o__Sphingomonadales;f__Sphingomonadaceae;g__Sphingomonas;s__	0	0	0	0	0	0	0	0	0	0	0	0	0	0	0	0	0	0	0	0	0	0	0	0	0	0	0	0	0	0	5	0	0	0	0	0	0	0	0	0	0	0	0	0	0	0	0	0	0
k__Bacteria;p__Proteobacteria;c__Betaproteobacteria;o__Burkholderiales;f__;g__;s__	0	0	0	0	0	0	0	0	38	0	0	0	0	0	0	0	0	0	0	0	0	0	0	27	0	193	0	314	0	0	0	0	49	0	0	0	0	0	0	0	0	0	0	0	0	19	0	0	130
k__Bacteria;p__Proteobacteria;c__Betaproteobacteria;o__Burkholderiales;f__Alcaligenaceae;g__;s__	0	0	0	0	0	0	0	0	0	0	0	0	0	0	0	0	0	0	0	0	0	0	0	0	0	0	0	0	0	0	0	0	0	0	0	0	0	0	0	0	0	0	0	0	0	0	0	0	0
k__Bacteria;p__Proteobacteria;c__Betaproteobacteria;o__Burkholderiales;f__Alcaligenaceae;g__Achromobacter;s__	0	0	0	0	0	0	0	0	0	0	0	0	0	0	0	0	0	0	0	0	0	0	0	0	0	0	0	0	0	0	0	0	0	0	0	0	0	0	0	0	0	0	0	0	0	0	0	0	0
k__Bacteria;p__Proteobacteria;c__Betaproteobacteria;o__Burkholderiales;f__Alcaligenaceae;g__Alcaligenes;s__faecalis	0	0	0	0	0	13	0	0	0	0	25	0	0	0	0	0	0	0	0	0	0	0	0	0	0	0	0	0	0	0	0	0	0	0	0	0	0	0	0	0	0	0	0	0	0	0	0	0	0
k__Bacteria;p__Proteobacteria;c__Betaproteobacteria;o__Burkholderiales;f__Alcaligenaceae;g__Oligella;s__	5	0	0	0	0	6	0	0	0	0	0	0	0	0	0	0	0	0	0	0	0	0	0	0	0	0	0	0	0	0	0	0	0	0	0	0	0	0	0	0	0	0	0	0	0	0	0	0	0
k__Bacteria;p__Proteobacteria;c__Betaproteobacteria;o__Burkholderiales;f__Sutterellaceae;g__Sutterella;s__	0	39	14	178	0	0	88	8	139	237	22	0	25	37	0	0	0	2	78	477	0	0	18	147	4	512	14	522	84	0	0	26	288	16	0	288	0	341	106	0	117	0	249	202	0	116	13	194	334
k__Bacteria;p__Proteobacteria;c__Betaproteobacteria;o__Burkholderiales;f__Burkholderiaceae;g__Burkholderia;s__	0	0	0	0	0	0	0	0	0	0	0	0	0	0	0	0	0	0	0	0	0	0	0	0	0	0	0	0	0	0	0	0	0	0	0	0	0	0	0	0	0	0	0	0	0	0	0	0	0
k__Bacteria;p__Proteobacteria;c__Betaproteobacteria;o__Burkholderiales;f__Burkholderiaceae;g__Lautropia;s__	0	0	0	0	0	0	0	0	0	0	0	0	0	0	0	0	0	0	0	0	0	0	0	0	0	208	0	0	0	0	0	0	0	0	0	9	0	0	0	0	0	0	0	0	0	0	0	0	0
k__Bacteria;p__Proteobacteria;c__Betaproteobacteria;o__Burkholderiales;f__Comamonadaceae;g__;s__	0	0	0	0	0	0	0	0	0	0	0	0	0	0	0	0	0	0	0	0	0	0	0	0	0	40	0	0	0	0	0	0	0	0	0	7	0	0	0	0	57	0	0	0	0	0	0	0	0
k__Bacteria;p__Proteobacteria;c__Betaproteobacteria;o__Burkholderiales;f__Comamonadaceae;g__Acidovorax;__	0	0	0	0	0	0	0	0	0	0	0	0	0	0	0	0	0	0	0	0	0	0	0	0	0	0	0	0	0	0	0	0	0	0	0	0	0	0	0	0	0	0	0	0	0	0	0	0	0
k__Bacteria;p__Proteobacteria;c__Betaproteobacteria;o__Burkholderiales;f__Comamonadaceae;g__Comamonas;s__	0	0	0	0	0	0	0	0	0	0	0	0	0	0	0	0	0	0	0	0	0	0	0	0	0	0	0	0	0	0	0	0	0	0	0	0	0	0	0	0	0	0	0	0	0	0	0	0	0
k__Bacteria;p__Proteobacteria;c__Betaproteobacteria;o__Burkholderiales;f__Comamonadaceae;g__Delftia;s__	0	0	0	0	0	0	0	0	0	0	0	0	0	0	0	0	0	0	0	0	0	0	0	0	0	0	0	0	0	0	173	0	0	0	0	54	0	0	0	0	86	0	0	0	0	0	0	0	0
k__Bacteria;p__Proteobacteria;c__Betaproteobacteria;o__Burkholderiales;f__Comamonadaceae;g__Lampropedia;s__	0	0	0	0	0	0	0	0	0	0	0	0	0	0	0	0	0	0	0	0	0	0	0	0	0	0	0	0	0	0	0	0	0	0	0	0	0	0	0	0	0	0	0	0	0	0	0	0	0
k__Bacteria;p__Proteobacteria;c__Betaproteobacteria;o__Burkholderiales;f__Comamonadaceae;g__Variovorax;s__paradoxus	0	0	0	0	0	0	0	0	0	0	0	0	0	0	0	0	0	0	0	0	0	0	0	0	0	13	0	0	0	0	188	0	0	0	0	0	0	0	0	0	0	0	0	0	0	0	0	0	0
k__Bacteria;p__Proteobacteria;c__Betaproteobacteria;o__Burkholderiales;f__Oxalobacteraceae;g__;s__	0	0	0	0	0	0	0	0	0	0	0	0	0	0	0	0	0	0	0	0	0	0	0	0	0	0	0	0	0	0	0	0	0	0	0	0	0	0	0	0	0	0	0	0	0	0	0	0	0
k__Bacteria;p__Proteobacteria;c__Betaproteobacteria;o__Burkholderiales;f__Oxalobacteraceae;g__Massilia;s__	0	0	0	0	0	0	0	0	0	0	0	0	0	0	0	0	0	0	0	0	0	0	0	0	0	0	0	0	0	0	0	0	0	0	0	0	0	0	0	0	0	0	0	0	0	0	0	0	0
k__Bacteria;p__Proteobacteria;c__Betaproteobacteria;o__Burkholderiales;f__Burkholderiaceae;g__Ralstonia;s__	0	0	0	0	0	0	0	0	0	0	0	0	0	0	0	0	0	0	0	0	0	0	0	0	0	0	0	0	0	0	25	0	0	0	0	0	0	0	0	0	8	0	0	0	0	0	0	0	0
k__Bacteria;p__Proteobacteria;c__Betaproteobacteria;o__Neisseriales;f__Neisseriaceae;g__;s__	0	0	0	0	0	0	0	0	0	0	39	0	0	0	0	0	0	0	0	0	0	0	0	0	0	27	0	0	0	0	0	0	0	0	0	0	0	0	0	0	63	0	0	0	0	0	0	0	0
k__Bacteria;p__Proteobacteria;c__Betaproteobacteria;o__Neisseriales;f__Neisseriaceae;g__Conchiformibius;s__	0	0	0	0	0	0	0	0	0	0	12	0	0	0	0	0	0	0	0	0	0	0	0	0	0	0	0	0	0	0	0	0	0	0	0	0	0	0	0	0	270	0	0	0	0	0	0	0	0
k__Bacteria;p__Proteobacteria;c__Betaproteobacteria;o__Neisseriales;f__Neisseriaceae;g__Neisseria;s__	0	0	0	0	0	0	0	0	0	0	0	0	0	0	0	0	0	0	0	0	0	0	0	0	0	36	0	0	0	0	94	0	0	0	0	0	0	0	0	0	34	0	0	0	0	0	0	0	0
k__Bacteria;p__Proteobacteria;c__Betaproteobacteria;o__Neisseriales;f__Neisseriaceae;g__Neisseria;s__animaloris	0	0	0	0	0	0	0	0	0	0	0	0	0	0	0	0	0	0	0	0	0	0	0	0	0	112	0	0	0	0	0	0	0	0	0	0	0	0	0	0	0	0	0	0	0	0	0	0	0
k__Bacteria;p__Proteobacteria;c__Betaproteobacteria;o__Neisseriales;f__Neisseriaceae;g__Neisseria;s__canis	0	0	0	0	0	0	0	0	0	0	0	0	0	0	0	0	0	0	0	0	0	0	0	0	0	1	0	0	0	0	0	0	0	0	0	47	0	0	0	0	21	0	0	0	0	6	0	0	0
k__Bacteria;p__Proteobacteria;c__Betaproteobacteria;o__Neisseriales;f__Neisseriaceae;g__Neisseria;s__shayeganii	0	0	0	0	0	0	0	0	0	0	0	0	0	0	0	0	0	0	0	0	0	0	0	0	0	115	0	0	0	0	0	0	0	0	0	0	0	0	0	0	14	0	0	0	0	0	0	0	0
k__Bacteria;p__Proteobacteria;c__Betaproteobacteria;o__Neisseriales;f__Neisseriaceae;g__Neisseria;s__zoodegmatis	0	0	0	0	0	0	0	0	0	0	0	0	0	0	0	0	0	0	0	0	0	0	0	0	0	124	0	0	0	0	0	0	0	0	0	0	0	0	0	0	22	0	0	0	0	0	0	0	0
k__Bacteria;p__Proteobacteria;c__Betaproteobacteria;o__Neisseriales;f__Neisseriaceae;g__Vitreoscilla;s__	0	0	0	0	0	0	0	0	0	0	0	0	0	0	0	0	0	0	0	0	0	0	0	0	0	0	0	0	0	0	0	0	0	0	0	0	0	0	0	0	0	0	0	0	0	0	0	0	0
k__Bacteria;p__Proteobacteria;c__Epsilonproteobacteria;o__Campylobacterales;f__Arcobacteraceae;g__Arcobacter;s__cryaerophilus	0	0	0	0	0	0	0	0	0	0	0	0	0	0	0	0	0	0	0	0	0	0	0	0	0	0	0	0	0	0	0	0	0	0	0	0	0	0	0	0	0	0	0	0	0	0	0	0	0
k__Bacteria;p__Proteobacteria;c__Epsilonproteobacteria;o__Campylobacterales;f__Campylobacteraceae;g__Campylobacter;s__	0	1868	29	60	0	0	123	3	47	0	16	0	157	129	0	0	0	55	778	0	13	0	39	23	0	54	31	394	89	2875	79	0	115	0	2540	222	4	92	3781	1081	0	332	0	34	21	288	0	953	217
k__Bacteria;p__Proteobacteria;c__Epsilonproteobacteria;o__Campylobacterales;f__Campylobacteraceae;g__Campylobacter;s__subantarcticus	0	0	0	0	0	0	0	0	0	0	0	0	0	0	0	0	0	0	0	0	0	0	0	0	0	0	0	81	3708	0	0	0	0	101	287	0	0	28	111	0	0	26	0	2019	0	0	10	0	0
k__Bacteria;p__Proteobacteria;c__Epsilonproteobacteria;o__Campylobacterales;f__Helicobacteraceae;g__;s__	0	0	0	11	0	0	0	0	0	185	0	0	140	0	0	0	0	0	0	0	0	0	0	0	0	0	0	0	28	0	0	0	0	0	0	0	0	0	26	0	0	0	0	0	0	0	17	0	0
k__Bacteria;p__Proteobacteria;c__Epsilonproteobacteria;o__Campylobacterales;f__Helicobacteraceae;g__Helicobacter;s__	0	1165	1042	262	2931	0	1007	7	55	51	15	0	446	37	1599	0	7	64	1221	153	37	0	574	96	2095	478	9	4155	820	0	0	95	2009	13	0	23	0	50	4770	13	360	61	29	0	0	485	0	832	420
k__Bacteria;p__Proteobacteria;c__Gammaproteobacteria;o__Aeromonadales;f__Aeromonadaceae;g__;s__	0	0	0	0	0	0	0	0	0	0	0	0	0	0	0	0	0	0	0	0	0	0	0	0	0	0	0	0	0	0	0	0	0	0	0	0	0	0	0	0	0	0	0	0	0	0	0	0	0
k__Bacteria;p__Proteobacteria;c__Gammaproteobacteria;o__Aeromonadales;f__Aeromonadaceae;g__Aeromonas;s__	0	0	0	0	0	0	0	0	0	0	0	0	0	0	0	0	0	0	0	0	30	0	0	0	0	0	0	0	0	0	0	0	0	0	0	0	0	0	0	0	0	0	0	0	0	115	0	0	0
k__Bacteria;p__Proteobacteria;c__Gammaproteobacteria;o__Aeromonadales;f__Succinivibrionaceae;g__;s__	0	0	0	0	0	0	0	0	0	0	0	0	0	0	0	0	0	0	26	0	0	0	0	0	0	0	0	0	0	0	0	0	0	0	0	0	0	0	0	0	0	0	0	0	0	0	0	0	0
k__Bacteria;p__Proteobacteria;c__Gammaproteobacteria;o__Aeromonadales;f__Succinivibrionaceae;g__Anaerobiospirillum;s__	0	4165	1736	15043	21	0	801	2242	1971	1060	67	54	1690	1806	7232	0	10	1848	7146	6813	30	7	1228	907	39026	805	64	9480	5058	0	0	112	8523	392	8	478	59	2884	1783	6	139	0	415	2613	0	2108	203	2378	585
k__Bacteria;p__Proteobacteria;c__Gammaproteobacteria;o__Aeromonadales;f__Succinivibrionaceae;g__Anaerobiospirillum;s__thomasii	0	104	0	0	0	0	15	0	0	0	0	0	0	19	0	0	0	0	497	0	0	0	0	0	0	295	0	414	57	0	0	0	471	0	0	0	0	212	77	0	18	0	25	0	0	52	0	231	30
k__Bacteria;p__Proteobacteria;c__Gammaproteobacteria;o__Cellvibrionales;f__Cellvibrionaceae;g__Cellvibrio;s__	0	0	0	0	0	0	0	0	0	0	0	0	0	0	0	0	0	0	0	0	0	0	0	0	0	0	0	0	0	0	0	0	0	0	0	0	0	0	0	0	118	0	0	0	0	0	0	0	0
k__Bacteria;p__Proteobacteria;c__Gammaproteobacteria;o__Cardiobacteriales;f__Cardiobacteriaceae;g__;s__	0	0	0	0	0	0	0	0	0	0	0	0	0	0	0	0	0	0	0	0	0	0	0	0	0	120	0	0	0	0	0	0	0	0	0	0	0	0	0	0	14	0	0	0	0	0	0	0	0
k__Bacteria;p__Proteobacteria;c__Gammaproteobacteria;o__Enterobacteriales;f__Enterobacteriaceae;g__Citrobacter;s__	18	0	0	0	0	0	0	0	0	0	9	0	0	0	0	0	0	0	0	0	0	16	0	0	0	0	0	0	0	0	0	0	0	0	0	0	0	0	0	0	0	0	0	0	0	0	0	0	0
k__Bacteria;p__Proteobacteria;c__Gammaproteobacteria;o__Enterobacteriales;f__Enterobacteriaceae;g__Enterobacter;s__	0	0	0	0	0	0	0	0	0	0	0	0	0	0	0	0	0	0	0	0	0	0	0	0	0	0	0	0	0	0	0	0	0	0	0	0	0	0	0	0	0	0	0	0	0	48	433	0	0
k__Bacteria;p__Proteobacteria;c__Gammaproteobacteria;o__Enterobacteriales;f__Enterobacteriaceae;g__Escherichia;s__coli	1336	5279	985	662	1713	2320	16999	696	44	2207	2326	7435	344	222	496	181	8102	192	92	243	3699	6780	1138	28	169	539	7579	221	1640	4139	36	3250	122	10023	1568	384	8539	1181	836	3362	535	9392	498	2941	2379	5316	4486	1475	405
k__Bacteria;p__Proteobacteria;c__Gammaproteobacteria;o__Enterobacteriales;f__Enterobacteriaceae;g__Klebsiella;s__	0	0	0	0	0	0	0	0	0	0	0	0	0	0	0	0	0	0	0	0	0	0	0	0	0	0	98	0	0	0	0	280	0	0	141	0	43	37	0	0	0	495	24	0	0	0	46	94	0
k__Bacteria;p__Proteobacteria;c__Gammaproteobacteria;o__Enterobacteriales;f__Morganellaceae;g__Morganella;s__	0	0	0	0	0	0	0	0	0	0	0	0	0	0	0	0	0	0	0	0	0	0	0	0	0	0	0	0	0	0	0	0	0	0	0	0	0	0	0	0	0	0	0	0	0	0	0	0	0
k__Bacteria;p__Proteobacteria;c__Gammaproteobacteria;o__Enterobacteriales;f__Morganellaceae;g__Morganella;s__morganii	0	0	0	0	0	0	0	0	0	0	0	0	0	0	0	0	0	0	0	0	0	0	0	0	0	0	0	0	0	0	0	0	0	0	0	0	0	0	0	0	0	0	0	0	0	0	0	0	0
k__Bacteria;p__Proteobacteria;c__Gammaproteobacteria;o__Enterobacteriales;f__Morganellaceae;g__Proteus;s__	108	247	0	0	34	429	129	0	0	0	114	0	0	0	18	0	0	0	0	0	96	0	0	0	21	0	130	0	0	50	0	103	0	0	48	111	230	0	0	77	0	21	0	0	954	0	0	0	0
k__Bacteria;p__Proteobacteria;c__Gammaproteobacteria;o__Enterobacteriales;f__Morganellaceae;g__Providencia;s__	14	0	0	0	0	104	0	0	0	0	31	0	0	0	0	0	0	0	0	0	30	0	0	0	0	0	0	0	0	0	0	0	0	0	0	27	0	0	0	0	0	0	0	0	0	0	0	0	0
k__Bacteria;p__Proteobacteria;c__Gammaproteobacteria;o__Enterobacteriales;f__Yersiniaceae;g__Serratia;s__marcescens	0	0	0	0	0	0	0	0	0	0	0	0	0	0	0	0	0	0	0	0	0	0	0	0	0	0	0	0	0	0	0	0	0	0	0	0	0	0	0	0	0	0	0	0	0	0	0	0	0
k__Bacteria;p__Proteobacteria;c__Gammaproteobacteria;o__Oceanospirillales;f__Alcanivoracaceae;g__Alcanivorax;s__	0	0	0	0	0	0	0	0	0	0	6	0	0	0	0	0	0	0	0	0	0	0	0	0	0	0	0	0	0	0	151	0	0	0	0	0	0	0	0	0	0	0	0	0	0	0	0	0	0
k__Bacteria;p__Proteobacteria;c__Gammaproteobacteria;o__Oceanospirillales;f__Halomonadaceae;g__;s__	0	0	0	0	0	0	0	0	0	0	0	0	0	0	0	0	0	0	0	0	0	0	0	0	0	0	0	0	0	0	0	0	0	0	0	0	0	0	0	0	0	0	0	0	0	0	0	0	0
k__Bacteria;p__Proteobacteria;c__Gammaproteobacteria;o__Pasteurellales;f__Pasteurellaceae;g__;s__	295	3079	12	3	0	257	2570	0	60	4	3777	285	73	0	26	423	21	9	109	0	449	110	125	9	0	270	3186	0	45	2003	65	6101	19	242	629	74	5679	26	8	1195	2466	71	74	42	8387	57	125	44	851
k__Bacteria;p__Proteobacteria;c__Gammaproteobacteria;o__Pasteurellales;f__Pasteurellaceae;g__Pasteurella;s__	0	0	0	0	0	190	11	0	0	0	51	0	0	0	0	18	0	0	0	0	0	8	0	0	0	0	0	0	0	0	0	0	0	0	0	15	0	0	0	37	292	0	0	0	0	18	283	0	0
k__Bacteria;p__Proteobacteria;c__Gammaproteobacteria;o__Pseudomonadales;f__Moraxellaceae;g__;s__	0	0	0	0	0	0	0	0	0	0	0	0	0	0	0	0	0	0	0	0	0	0	0	0	0	0	0	0	0	0	0	0	0	0	0	0	0	0	0	0	0	0	0	0	0	0	0	0	0
k__Bacteria;p__Proteobacteria;c__Gammaproteobacteria;o__Pseudomonadales;f__Moraxellaceae;g__Acinetobacter;s__	0	0	0	0	0	0	0	0	0	0	0	0	0	0	0	0	0	0	0	0	0	0	0	0	0	0	0	0	0	0	0	0	0	0	0	0	0	0	0	0	0	0	0	0	0	0	0	0	0
k__Bacteria;p__Proteobacteria;c__Gammaproteobacteria;o__Pseudomonadales;f__Moraxellaceae;g__Acinetobacter;s__guillouiae	0	0	0	0	0	0	0	0	0	0	0	0	0	0	0	0	0	0	0	0	0	0	0	0	0	0	0	0	0	0	0	0	0	0	0	0	0	0	0	0	0	0	0	0	0	0	0	0	28
k__Bacteria;p__Proteobacteria;c__Gammaproteobacteria;o__Pseudomonadales;f__Moraxellaceae;g__Acinetobacter;s__johnsonii	0	0	0	0	0	0	0	0	0	0	0	0	0	0	0	0	0	0	0	0	0	0	0	0	0	0	0	0	0	0	0	0	0	0	0	0	0	0	0	9	0	0	0	0	0	0	0	0	0
k__Bacteria;p__Proteobacteria;c__Gammaproteobacteria;o__Pseudomonadales;f__Moraxellaceae;g__Acinetobacter;s__lwoffii	0	0	0	0	0	0	0	0	0	0	0	0	0	0	0	0	0	0	0	0	0	0	0	0	0	0	0	0	0	0	0	0	0	0	0	0	0	0	0	0	0	0	0	0	0	0	0	0	0
k__Bacteria;p__Proteobacteria;c__Gammaproteobacteria;o__Pseudomonadales;f__Moraxellaceae;g__Acinetobacter;s__schindleri	0	0	0	0	0	0	0	0	0	0	0	0	0	0	0	0	0	0	0	0	0	0	0	0	0	0	0	0	0	0	0	0	0	0	0	0	0	0	0	0	0	0	0	0	0	0	0	0	0
k__Bacteria;p__Proteobacteria;c__Gammaproteobacteria;o__Pseudomonadales;f__Moraxellaceae;g__Enhydrobacter;s__	0	0	0	0	0	0	0	0	0	0	0	0	0	0	0	0	0	0	0	0	0	0	0	0	0	0	0	0	0	0	34	0	0	0	0	0	0	0	0	0	0	0	0	0	0	0	0	0	0
k__Bacteria;p__Proteobacteria;c__Gammaproteobacteria;o__Pseudomonadales;f__Moraxellaceae;g__Moraxella;s__	0	0	0	0	0	0	0	0	0	0	0	0	0	0	0	0	0	0	0	0	0	0	0	0	0	281	0	0	0	0	0	0	0	0	0	0	0	0	0	0	588	0	0	0	0	0	0	0	0
k__Bacteria;p__Proteobacteria;c__Gammaproteobacteria;o__Pseudomonadales;f__Moraxellaceae;g__Psychrobacter;s__	11181	103	0	0	0	4977	40	0	0	0	9793	19	0	0	0	2235	32	0	0	0	1003	0	0	0	0	675	98	0	0	9	1238	114	0	7	0	456	78	0	0	17	1063	23	0	0	17	15	0	0	0
k__Bacteria;p__Proteobacteria;c__Gammaproteobacteria;o__Pseudomonadales;f__Moraxellaceae;g__Psychrobacter;s__pulmonis	0	0	0	0	0	0	0	0	0	0	0	0	0	0	0	0	0	0	0	0	0	0	0	0	0	0	0	0	0	0	34	0	0	0	0	0	0	0	8	0	0	0	0	0	0	0	0	0	0
k__Bacteria;p__Proteobacteria;c__Gammaproteobacteria;o__Pseudomonadales;f__Moraxellaceae;g__Psychrobacter;s__sanguinis	1548	19	0	0	0	279	0	0	0	0	1551	7	0	0	0	76	10	0	0	0	66	0	0	0	0	22	57	0	0	10	0	103	0	0	0	6	78	0	43	0	159	8	0	0	22	25	0	0	76
k__Bacteria;p__Proteobacteria;c__Gammaproteobacteria;o__Pseudomonadales;f__Pseudomonadaceae;g__;s__	0	0	0	0	0	0	0	0	0	0	0	0	0	0	0	0	0	0	0	0	0	0	0	0	0	0	0	0	0	0	0	0	0	0	0	0	0	0	0	0	0	0	0	0	0	0	0	0	0
k__Bacteria;p__Proteobacteria;c__Gammaproteobacteria;o__Pseudomonadales;f__Pseudomonadaceae;g__Pseudomonas;s__	0	0	0	0	0	0	0	0	0	0	0	0	0	0	0	0	0	0	0	0	0	0	0	0	0	0	0	0	0	0	0	3	0	0	0	0	0	0	0	0	0	0	0	0	0	0	0	0	0
k__Bacteria;p__Proteobacteria;c__Gammaproteobacteria;o__Pseudomonadales;f__Pseudomonadaceae;g__Pseudomonas;s__caeni	0	0	0	0	0	0	0	0	0	0	0	0	0	0	0	0	0	0	0	0	0	0	0	0	0	0	0	0	0	0	0	0	0	0	0	0	0	0	0	0	53	0	0	0	0	0	0	0	0
k__Bacteria;p__Proteobacteria;c__Gammaproteobacteria;o__Pseudomonadales;f__Pseudomonadaceae;g__Pseudomonas;s__fragi	0	0	0	0	0	0	0	0	0	0	0	0	0	0	0	0	0	0	0	0	0	0	0	0	0	0	0	0	0	0	0	0	0	0	0	0	0	0	0	0	0	0	0	0	0	0	0	0	0
k__Bacteria;p__Proteobacteria;c__Gammaproteobacteria;o__Pseudomonadales;f__Pseudomonadaceae;g__Pseudomonas;s__mendocina	0	0	0	0	0	0	0	0	0	0	0	0	0	0	0	0	0	0	0	0	0	0	0	0	0	0	0	0	0	0	0	0	0	0	0	0	0	0	0	0	0	0	0	0	0	0	0	0	0
k__Bacteria;p__Proteobacteria;c__Gammaproteobacteria;o__Pseudomonadales;f__Pseudomonadaceae;g__Pseudomonas;s__umsongensis	0	0	0	0	0	0	0	0	0	0	0	0	0	0	0	0	0	0	0	0	0	0	0	0	0	0	0	0	0	0	0	0	0	0	0	0	0	0	0	0	0	0	0	0	0	0	0	0	0
k__Bacteria;p__Proteobacteria;c__Gammaproteobacteria;o__Pseudomonadales;f__Pseudomonadaceae;g__Pseudomonas;s__viridiflava	0	0	0	0	0	0	0	0	0	0	0	0	0	0	0	0	0	0	0	0	0	0	0	0	0	0	0	0	0	0	0	0	0	0	0	0	0	0	0	0	0	0	0	0	0	0	0	0	0
k__Bacteria;p__Proteobacteria;c__Gammaproteobacteria;o__Xanthomonadales;f__Xanthomonadaceae;g__;s__	0	0	0	0	0	0	0	0	0	0	0	0	0	0	0	0	0	0	0	0	0	0	0	0	0	23	0	0	0	0	10	0	0	0	0	0	0	0	0	0	0	0	0	0	0	0	0	0	0
k__Bacteria;p__Proteobacteria;c__Gammaproteobacteria;o__Xanthomonadales;f__Xanthomonadaceae;g__Stenotrophomonas;s__	0	0	0	0	0	0	0	0	0	0	0	0	0	0	0	0	0	0	0	0	0	0	0	0	0	0	0	0	0	0	0	0	0	0	0	0	0	0	0	0	0	0	0	0	0	0	0	0	0
k__Bacteria;p__Synergistetes;c__Synergistia;o__Synergistales;f__Synergistaceae;g__;s__	0	0	0	0	0	0	0	0	0	0	0	0	0	0	0	0	0	0	0	0	0	0	0	0	0	0	0	0	0	0	0	0	0	0	0	22	0	0	0	0	0	0	0	0	0	0	0	0	0
k__Bacteria;p__Tenericutes;c__Mollicutes;o__Anaeroplasmatales;f__Anaeroplasmataceae;g__;s__	0	25	0	0	0	0	0	0	35	0	0	0	0	0	0	0	0	0	19	0	0	0	0	0	0	0	0	0	0	0	0	0	0	0	0	0	0	14	8	0	0	0	31	0	0	0	0	108	10
k__Bacteria;p__Tenericutes;c__Mollicutes;o__Mycoplasmatales;f__Mycoplasmataceae;g__Mycoplasma;s__	0	0	0	0	0	0	0	0	0	0	0	0	0	0	0	0	0	0	0	0	0	0	0	0	0	13	0	0	0	9	0	66	0	0	0	0	0	0	0	0	0	0	0	0	0	0	0	0	0
k__Bacteria;p__Tenericutes;c__Mollicutes;o__Mycoplasmatales;f__Mycoplasmataceae;g__Ureaplasma;s__	0	0	0	0	0	0	0	0	0	0	0	0	0	0	0	0	0	0	0	0	0	0	0	0	0	0	0	0	0	0	0	0	0	0	0	0	0	0	0	0	0	0	0	0	0	0	0	0	10
k__Bacteria;p__TM7;c__TM7-1;o__;f__;g__;s__	0	0	0	0	0	0	0	0	0	0	0	0	0	0	0	0	0	0	0	0	0	0	0	0	0	0	0	0	0	0	0	0	0	0	0	0	0	0	0	0	0	0	0	0	0	0	0	0	0
k__Bacteria;p__TM7;c__TM7-3;o__;f__;g__;s__	0	0	0	0	0	0	0	0	0	0	0	0	0	0	0	0	0	0	0	0	0	0	0	0	0	5	0	0	0	0	0	0	0	0	0	26	0	0	0	0	124	0	0	0	0	0	0	0	0
[truncated: 240 more columns]

## Sheet: Metadata
id	Dog	Date	Mother	sex	litter_size	Breed	Quartile	Quartile_234	Quartile_23	Apgar_Score
CB1D0	CB1	D0	CB	male	5	Golden	Q2	Q234	Q2_3	#N/A
CB1D2	CB1	D2	CB	male	5	Golden	Q2	Q234	Q2_3	#N/A
CB1D21	CB1	D21	CB	male	5	Golden	Q2	Q234	Q2_3	#N/A
CB1D28	CB1	D28	CB	male	5	Golden	Q2	Q234	Q2_3	#N/A
CB1D7	CB1	D7	CB	male	5	Golden	Q2	Q234	Q2_3	#N/A
CB2D0	CB2	D0	CB	male	5	Golden	Q4	Q234	Q4	#N/A
CB2D2	CB2	D2	CB	male	5	Golden	Q4	Q234	Q4	#N/A
CB2D21	CB2	D21	CB	male	5	Golden	Q4	Q234	Q4	#N/A
CB2D28	CB2	D28	CB	male	5	Golden	Q4	Q234	Q4	#N/A
CB2D7	CB2	D7	CB	male	5	Golden	Q4	Q234	Q4	#N/A
CB3D0	CB3	D0	CB	male	5	Golden	Q3	Q234	Q2_3	#N/A
CB3D2	CB3	D2	CB	male	5	Golden	Q3	Q234	Q2_3	#N/A
CB3D21	CB3	D21	CB	male	5	Golden	Q3	Q234	Q2_3	#N/A
CB3D28	CB3	D28	CB	male	5	Golden	Q3	Q234	Q2_3	#N/A
CB3D7	CB3	D7	CB	male	5	Golden	Q3	Q234	Q2_3	#N/A
CB4D0	CB4	D0	CB	female	5	Golden	Q4	Q234	Q4	#N/A
CB4D2	CB4	D2	CB	female	5	Golden	Q4	Q234	Q4	#N/A
CB4D21	CB4	D21	CB	female	5	Golden	Q4	Q234	Q4	#N/A
CB4D28	CB4	D28	CB	female	5	Golden	Q4	Q234	Q4	#N/A
CB4D7	CB4	D7	CB	female	5	Golden	Q4	Q234	Q4	#N/A
CB5D0	CB5	D0	CB	male	5	Golden	Q4	Q234	Q4	#N/A
CB5D2	CB5	D2	CB	male	5	Golden	Q4	Q234	Q4	#N/A
CB5D21	CB5	D21	CB	male	5	Golden	Q4	Q234	Q4	#N/A
CB5D28	CB5	D28	CB	male	5	Golden	Q4	Q234	Q4	#N/A
CB5D7	CB5	D7	CB	male	5	Golden	Q4	Q234	Q4	#N/A
CC1D0	CC1	D0	CC	male	4	Berger_Australien	Q4	Q234	Q4	9
CC1D2	CC1	D2	CC	male	4	Berger_Australien	Q4	Q234	Q4	9
CC1D21	CC1	D21	CC	male	4	Berger_Australien	Q4	Q234	Q4	9
CC1D28	CC1	D28	CC	male	4	Berger_Australien	Q4	Q234	Q4	9
CC1D7	CC1	D7	CC	male	4	Berger_Australien	Q4	Q234	Q4	9
CC2D0	CC2	D0	CC	female	4	Berger_Australien	Q2	Q234	Q2_3	8
CC2D2	CC2	D2	CC	female	4	Berger_Australien	Q2	Q234	Q2_3	8
CC2D21	CC2	D21	CC	female	4	Berger_Australien	Q2	Q234	Q2_3	8
CC2D28	CC2	D28	CC	female	4	Berger_Australien	Q2	Q234	Q2_3	8
CC2D7	CC2	D7	CC	female	4	Berger_Australien	Q2	Q234	Q2_3	8
CC3D0	CC3	D0	CC	male	4	Berger_Australien	Q4	Q234	Q4	9
CC3D2	CC3	D2	CC	male	4	Berger_Australien	Q4	Q234	Q4	9
CC3D21	CC3	D21	CC	male	4	Berger_Australien	Q4	Q234	Q4	9
CC3D28	CC3	D28	CC	male	4	Berger_Australien	Q4	Q234	Q4	9
CC3D7	CC3	D7	CC	male	4	Berger_Australien	Q4	Q234	Q4	9
CC4D0	CC4	D0	CC	female	4	Berger_Australien	Q4	Q234	Q4	9
CC4D2	CC4	D2	CC	female	4	Berger_Australien	Q4	Q234	Q4	9
CC4D21	CC4	D21	CC	female	4	Berger_Australien	Q4	Q234	Q4	9
CC4D28	CC4	D28	CC	female	4	Berger_Australien	Q4	Q234	Q4	9
CC4D7	CC4	D7	CC	female	4	Berger_Australien	Q4	Q234	Q4	9
CD10D0	CD10	D0	CD	male	10	Berger_Australien	Q1	Q1	Q1	#N/A
CD10D2	CD10	D2	CD	male	10	Berger_Australien	Q1	Q1	Q1	#N/A
CD10D21	CD10	D21	CD	male	10	Berger_Australien	Q1	Q1	Q1	#N/A
CD10D28	CD10	D28	CD	male	10	Berger_Australien	Q1	Q1	Q1	#N/A
CD10D7	CD10	D7	CD	male	10	Berger_Australien	Q1	Q1	Q1	#N/A
CD1D0	CD1	D0	CD	female	10	Berger_Australien	Q1	Q1	Q1	8
CD1D2	CD1	D2	CD	female	10	Berger_Australien	Q1	Q1	Q1	8
CD1D21	CD1	D21	CD	female	10	Berger_Australien	Q1	Q1	Q1	8
CD1D28	CD1	D28	CD	female	10	Berger_Australien	Q1	Q1	Q1	8
CD1D7	CD1	D7	CD	female	10	Berger_Australien	Q1	Q1	Q1	8
CD2D2	CD2	D2	CD	female	10	Berger_Australien	Q1	Q1	Q1	9
CD2D21	CD2	D21	CD	female	10	Berger_Australien	Q1	Q1	Q1	9
CD2D28	CD2	D28	CD	female	10	Berger_Australien	Q1	Q1	Q1	9
CD2D7	CD2	D7	CD	female	10	Berger_Australien	Q1	Q1	Q1	9
CD3D0	CD3	D0	CD	male	10	Berger_Australien	Q3	Q234	Q2_3	8
CD3D2	CD3	D2	CD	male	10	Berger_Australien	Q3	Q234	Q2_3	8
CD3D21	CD3	D21	CD	male	10	Berger_Australien	Q3	Q234	Q2_3	8
CD3D28	CD3	D28	CD	male	10	Berger_Australien	Q3	Q234	Q2_3	8
CD3D7	CD3	D7	CD	male	10	Berger_Australien	Q3	Q234	Q2_3	8
CD4D0	CD4	D0	CD	male	10	Berger_Australien	Q1	Q1	Q1	8
CD4D2	CD4	D2	CD	male	10	Berger_Australien	Q1	Q1	Q1	8
CD4D21	CD4	D21	CD	male	10	Berger_Australien	Q1	Q1	Q1	8
CD4D28	CD4	D28	CD	male	10	Berger_Australien	Q1	Q1	Q1	8
CD4D7	CD4	D7	CD	male	10	Berger_Australien	Q1	Q1	Q1	8
CD5D0	CD5	D0	CD	female	10	Berger_Australien	Q1	Q1	Q1	6
CD5D2	CD5	D2	CD	female	10	Berger_Australien	Q1	Q1	Q1	6
CD5D21	CD5	D21	CD	female	10	Berger_Australien	Q1	Q1	Q1	6
CD5D28	CD5	D28	CD	female	10	Berger_Australien	Q1	Q1	Q1	6
CD5D7	CD5	D7	CD	female	10	Berger_Australien	Q1	Q1	Q1	6
CD6D0	CD6	D0	CD	male	10	Berger_Australien	Q2	Q234	Q2_3	8
CD6D2	CD6	D2	CD	male	10	Berger_Australien	Q2	Q234	Q2_3	8
CD6D21	CD6	D21	CD	male	10	Berger_Australien	Q2	Q234	Q2_3	8
CD6D28	CD6	D28	CD	male	10	Berger_Australien	Q2	Q234	Q2_3	8
CD7D0	CD7	D0	CD	female	10	Berger_Australien	Q1	Q1	Q1	8
CD7D2	CD7	D2	CD	female	10	Berger_Australien	Q1	Q1	Q1	8
CD7D28	CD7	D28	CD	female	10	Berger_Australien	Q1	Q1	Q1	8
CD7D7	CD7	D7	CD	female	10	Berger_Australien	Q1	Q1	Q1	8
CD8D0	CD8	D0	CD	male	10	Berger_Australien	Q1	Q1	Q1	8
CD8D2	CD8	D2	CD	male	10	Berger_Australien	Q1	Q1	Q1	8
CD8D21	CD8	D21	CD	male	10	Berger_Australien	Q1	Q1	Q1	8
CD8D28	CD8	D28	CD	male	10	Berger_Australien	Q1	Q1	Q1	8
CD8D7	CD8	D7	CD	male	10	Berger_Australien	Q1	Q1	Q1	8
CD9D0	CD9	D0	CD	male	10	Berger_Australien	Q1	Q1	Q1	#N/A
CD9D2	CD9	D2	CD	male	10	Berger_Australien	Q1	Q1	Q1	#N/A
CD9D21	CD9	D21	CD	male	10	Berger_Australien	Q1	Q1	Q1	#N/A
CD9D28	CD9	D28	CD	male	10	Berger_Australien	Q1	Q1	Q1	#N/A
CD9D7	CD9	D7	CD	male	10	Berger_Australien	Q1	Q1	Q1	#N/A
CG1D0	CG1	D0	CG	male	8	Labrador	Q2	Q234	Q2_3	8
CG1D2	CG1	D2	CG	male	8	Labrador	Q2	Q234	Q2_3	8
CG1D21	CG1	D21	CG	male	8	Labrador	Q2	Q234	Q2_3	8
CG1D28	CG1	D28	CG	male	8	Labrador	Q2	Q234	Q2_3	8
CG1D7	CG1	D7	CG	male	8	Labrador	Q2	Q234	Q2_3	8
CG2D0	CG2	D0	CG	male	8	Labrador	Q3	Q234	Q2_3	9
CG2D2	CG2	D2	CG	male	8	Labrador	Q3	Q234	Q2_3	9
CG2D21	CG2	D21	CG	male	8	Labrador	Q3	Q234	Q2_3	9
CG2D28	CG2	D28	CG	male	8	Labrador	Q3	Q234	Q2_3	9
CG2D7	CG2	D7	CG	male	8	Labrador	Q3	Q234	Q2_3	9
CG3D0	CG3	D0	CG	male	8	Labrador	Q2	Q234	Q2_3	7
CG3D2	CG3	D2	CG	male	8	Labrador	Q2	Q234	Q2_3	7
CG3D21	CG3	D21	CG	male	8	Labrador	Q2	Q234	Q2_3	7
CG3D28	CG3	D28	CG	male	8	Labrador	Q2	Q234	Q2_3	7
CG3D7	CG3	D7	CG	male	8	Labrador	Q2	Q234	Q2_3	7
CG4D0	CG4	D0	CG	female	8	Labrador	Q1	Q1	Q1	7
CG4D2	CG4	D2	CG	female	8	Labrador	Q1	Q1	Q1	7
CG4D21	CG4	D21	CG	female	8	Labrador	Q1	Q1	Q1	7
CG4D28	CG4	D28	CG	female	8	Labrador	Q1	Q1	Q1	7
CG4D7	CG4	D7	CG	female	8	Labrador	Q1	Q1	Q1	7
CG5D0	CG5	D0	CG	female	8	Labrador	Q2	Q234	Q2_3	10
CG5D2	CG5	D2	CG	female	8	Labrador	Q2	Q234	Q2_3	10
CG5D21	CG5	D21	CG	female	8	Labrador	Q2	Q234	Q2_3	10
CG5D28	CG5	D28	CG	female	8	Labrador	Q2	Q234	Q2_3	10
CG5D7	CG5	D7	CG	female	8	Labrador	Q2	Q234	Q2_3	10
CG6D0	CG6	D0	CG	female	8	Labrador	Q2	Q234	Q2_3	10
CG6D2	CG6	D2	CG	female	8	Labrador	Q2	Q234	Q2_3	10
CG6D21	CG6	D21	CG	female	8	Labrador	Q2	Q234	Q2_3	10
CG6D28	CG6	D28	CG	female	8	Labrador	Q2	Q234	Q2_3	10
CG6D7	CG6	D7	CG	female	8	Labrador	Q2	Q234	Q2_3	10
CG7D0	CG7	D0	CG	male	8	Labrador	Q1	Q1	Q1	9
CG7D2	CG7	D2	CG	male	8	Labrador	Q1	Q1	Q1	9
CG7D21	CG7	D21	CG	male	8	Labrador	Q1	Q1	Q1	9
CG7D28	CG7	D28	CG	male	8	Labrador	Q1	Q1	Q1	9
CG7D7	CG7	D7	CG	male	8	Labrador	Q1	Q1	Q1	9
CG8D0	CG8	D0	CG	female	8	Labrador	Q2	Q234	Q2_3	9
CG8D2	CG8	D2	CG	female	8	Labrador	Q2	Q234	Q2_3	9
CG8D21	CG8	D21	CG	female	8	Labrador	Q2	Q234	Q2_3	9
CG8D28	CG8	D28	CG	female	8	Labrador	Q2	Q234	Q2_3	9
CG8D7	CG8	D7	CG	female	8	Labrador	Q2	Q234	Q2_3	9
CK1D0	CK1	D0	CK	female	4	Labrador	Q4	Q234	Q4	8
CK1D2	CK1	D2	CK	female	4	Labrador	Q4	Q234	Q4	8
CK1D21	CK1	D21	CK	female	4	Labrador	Q4	Q234	Q4	8
CK1D28	CK1	D28	CK	female	4	Labrador	Q4	Q234	Q4	8
CK1D7	CK1	D7	CK	female	4	Labrador	Q4	Q234	Q4	8
CK2D0	CK2	D0	CK	female	4	Labrador	Q4	Q234	Q4	7
CK2D2	CK2	D2	CK	female	4	Labrador	Q4	Q234	Q4	7
CK2D21	CK2	D21	CK	female	4	Labrador	Q4	Q234	Q4	7
CK2D28	CK2	D28	CK	female	4	Labrador	Q4	Q234	Q4	7
CK2D7	CK2	D7	CK	female	4	Labrador	Q4	Q234	Q4	7
CK3D0	CK3	D0	CK	male	4	Labrador	Q3	Q234	Q2_3	8
CK3D2	CK3	D2	CK	male	4	Labrador	Q3	Q234	Q2_3	8
CK3D21	CK3	D21	CK	male	4	Labrador	Q3	Q234	Q2_3	8
CK3D28	CK3	D28	CK	male	4	Labrador	Q3	Q234	Q2_3	8
CK3D7	CK3	D7	CK	male	4	Labrador	Q3	Q234	Q2_3	8
CK4D0	CK4	D0	CK	male	4	Labrador	Q4	Q234	Q4	9
CK4D2	CK4	D2	CK	male	4	Labrador	Q4	Q234	Q4	9
CK4D21	CK4	D21	CK	male	4	Labrador	Q4	Q234	Q4	9
CK4D28	CK4	D28	CK	male	4	Labrador	Q4	Q234	Q4	9
CK4D7	CK4	D7	CK	male	4	Labrador	Q4	Q234	Q4	9
YA1D0	YA1	D0	YA	male	4	Labrador	Q1	Q1	Q1	7
YA1D2	YA1	D2	YA	male	4	Blanc_Suisse	Q1	Q1	Q1	7
YA1D21	YA1	D21	YA	male	4	Blanc_Suisse	Q1	Q1	Q1	7
YA1D28	YA1	D28	YA	male	4	Labrador	Q1	Q1	Q1	7
YA3D0	YA3	D0	YA	male	4	Blanc_Suisse	Q4	Q234	Q4	9
YA3D2	YA3	D2	YA	male	4	Blanc_Suisse	Q4	Q234	Q4	9
YA3D21	YA3	D21	YA	male	4	Blanc_Suisse	Q4	Q234	Q4	9
YA3D28	YA3	D28	YA	male	4	Blanc_Suisse	Q4	Q234	Q4	9
YA3D7	YA3	D7	YA	male	4	Blanc_Suisse	Q4	Q234	Q4	9
YA4D0	YA4	D0	YA	male	4	Blanc_Suisse	Q1	Q1	Q1	7
YA4D2	YA4	D2	YA	male	4	Blanc_Suisse	Q1	Q1	Q1	7
YA4D21	YA4	D21	YA	male	4	Blanc_Suisse	Q1	Q1	Q1	7
YA4D28	YA4	D28	YA	male	4	Blanc_Suisse	Q1	Q1	Q1	7
YA4D7	YA4	D7	YA	male	4	Blanc_Suisse	Q1	Q1	Q1	7
YD1D0	YD1	D0	YD	female	5	Berger_Australien	Q3	Q234	Q2_3	#N/A
YD1D2	YD1	D2	YD	female	5	Berger_Australien	Q3	Q234	Q2_3	#N/A
YD1D21	YD1	D21	YD	female	5	Berger_Australien	Q3	Q234	Q2_3	#N/A
YD1D28	YD1	D28	YD	female	5	Berger_Australien	Q3	Q234	Q2_3	#N/A
YD1D7	YD1	D7	YD	female	5	Berger_Australien	Q3	Q234	Q2_3	#N/A
YD2D0	YD2	D0	YD	female	5	Berger_Australien	Q4	Q234	Q4	#N/A
YD2D2	YD2	D2	YD	female	5	Berger_Australien	Q4	Q234	Q4	#N/A
YD2D21	YD2	D21	YD	female	5	Berger_Australien	Q4	Q234	Q4	#N/A
YD2D28	YD2	D28	YD	female	5	Berger_Australien	Q4	Q234	Q4	#N/A
YD2D7	YD2	D7	YD	female	5	Berger_Australien	Q4	Q234	Q4	#N/A
YD5D0	YD5	D0	YD	female	5	Berger_Australien	Q3	Q234	Q2_3	#N/A
YD5D2	YD5	D2	YD	female	5	Berger_Australien	Q3	Q234	Q2_3	#N/A
YD5D21	YD5	D21	YD	female	5	Berger_Australien	Q3	Q234	Q2_3	#N/A
YD5D28	YD5	D28	YD	female	5	Berger_Australien	Q3	Q234	Q2_3	#N/A
YD5D7	YD5	D7	YD	female	5	Berger_Australien	Q3	Q234	Q2_3	#N/A
YF1D0	YF1	D0	YF	female	9	Golden	Q2	Q234	Q2_3	10
YF1D2	YF1	D2	YF	female	9	Golden	Q2	Q234	Q2_3	10
YF1D21	YF1	D21	YF	female	9	Golden	Q2	Q234	Q2_3	10
YF1D28	YF1	D28	YF	female	9	Golden	Q2	Q234	Q2_3	10
YF1D7	YF1	D7	YF	female	9	Golden	Q2	Q234	Q2_3	10
YF2D0	YF2	D0	YF	female	9	Golden	Q3	Q234	Q2_3	10
YF2D2	YF2	D2	YF	female	9	Golden	Q3	Q234	Q2_3	10
YF2D21	YF2	D21	YF	female	9	Golden	Q3	Q234	Q2_3	10
YF2D28	YF2	D28	YF	female	9	Golden	Q3	Q234	Q2_3	10
YF2D7	YF2	D7	YF	female	9	Golden	Q3	Q234	Q2_3	10
YF3D0	YF3	D0	YF	female	9	Golden	Q3	Q234	Q2_3	10
YF3D2	YF3	D2	YF	female	9	Golden	Q3	Q234	Q2_3	10
YF3D21	YF3	D21	YF	female	9	Golden	Q3	Q234	Q2_3	10
YF3D28	YF3	D28	YF	female	9	Golden	Q3	Q234	Q2_3	10
YF3D7	YF3	D7	YF	female	9	Golden	Q3	Q234	Q2_3	10
YF4D0	YF4	D0	YF	female	9	Golden	Q1	Q1	Q1	7
YF4D2	YF4	D2	YF	female	9	Golden	Q1	Q1	Q1	7
YF4D21	YF4	D21	YF	female	9	Golden	Q1	Q1	Q1	7
YF4D28	YF4	D28	YF	female	9	Golden	Q1	Q1	Q1	7
YF4D7	YF4	D7	YF	female	9	Golden	Q1	Q1	Q1	7
YF6D0	YF6	D0	YF	male	9	Golden	Q2	Q234	Q2_3	9
YF6D2	YF6	D2	YF	male	9	Golden	Q2	Q234	Q2_3	9
YF6D21	YF6	D21	YF	male	9	Golden	Q2	Q234	Q2_3	9
YF6D28	YF6	D28	YF	male	9	Golden	Q2	Q234	Q2_3	9
YF6D7	YF6	D7	YF	male	9	Golden	Q2	Q234	Q2_3	9
YF7D0	YF7	D0	YF	male	9	Golden	Q4	Q234	Q4	9
YF7D2	YF7	D2	YF	male	9	Golden	Q4	Q234	Q4	9
YF7D21	YF7	D21	YF	male	9	Golden	Q4	Q234	Q4	9
YF7D28	YF7	D28	YF	male	9	Golden	Q4	Q234	Q4	9
YF7D7	YF7	D7	YF	male	9	Golden	Q4	Q234	Q4	9
YF8D0	YF8	D0	YF	male	9	Golden	Q2	Q234	Q2_3	8
YF8D2	YF8	D2	YF	male	9	Golden	Q2	Q234	Q2_3	8
YF8D21	YF8	D21	YF	male	9	Golden	Q2	Q234	Q2_3	8
YF8D28	YF8	D28	YF	male	9	Golden	Q2	Q234	Q2_3	8
YF8D7	YF8	D7	YF	male	9	Golden	Q2	Q234	Q2_3	8
YF9D0	YF9	D0	YF	male	9	Golden	Q2	Q234	Q2_3	8
YF9D2	YF9	D2	YF	male	9	Golden	Q2	Q234	Q2_3	8
YF9D21	YF9	D21	YF	male	9	Golden	Q2	Q234	Q2_3	8
YF9D28	YF9	D28	YF	male	9	Golden	Q2	Q234	Q2_3	8
YF9D7	YF9	D7	YF	male	9	Golden	Q2	Q234	Q2_3	8
YJ1D0	YJ1	D0	YJ	female	7	Berger_Australien	Q4	Q234	Q4	10
YJ1D2	YJ1	D2	YJ	female	7	Berger_Australien	Q4	Q234	Q4	10
YJ1D21	YJ1	D21	YJ	female	7	Berger_Australien	Q4	Q234	Q4	10
YJ1D28	YJ1	D28	YJ	female	7	Berger_Australien	Q4	Q234	Q4	10
YJ1D7	YJ1	D7	YJ	female	7	Berger_Australien	Q4	Q234	Q4	10
YJ2D0	YJ2	D0	YJ	female	7	Berger_Australien	Q2	Q234	Q2_3	9
YJ2D2	YJ2	D2	YJ	female	7	Berger_Australien	Q2	Q234	Q2_3	9
YJ2D21	YJ2	D21	YJ	female	7	Berger_Australien	Q2	Q234	Q2_3	9
YJ2D28	YJ2	D28	YJ	female	7	Berger_Australien	Q2	Q234	Q2_3	9
YJ2D7	YJ2	D7	YJ	female	7	Berger_Australien	Q2	Q234	Q2_3	9
YJ3D0	YJ3	D0	YJ	female	7	Berger_Australien	Q2	Q234	Q2_3	8
YJ3D2	YJ3	D2	YJ	female	7	Berger_Australien	Q2	Q234	Q2_3	8
YJ3D21	YJ3	D21	YJ	female	7	Berger_Australien	Q2	Q234	Q2_3	8
YJ3D28	YJ3	D28	YJ	female	7	Berger_Australien	Q2	Q234	Q2_3	8
YJ3D7	YJ3	D7	YJ	female	7	Berger_Australien	Q2	Q234	Q2_3	8
YJ5D0	YJ5	D0	YJ	male	7	Berger_Australien	Q3	Q234	Q2_3	#N/A
YJ5D2	YJ5	D2	YJ	male	7	Berger_Australien	Q3	Q234	Q2_3	#N/A
YJ5D21	YJ5	D21	YJ	male	7	Berger_Australien	Q3	Q234	Q2_3	#N/A
YJ5D28	YJ5	D28	YJ	male	7	Berger_Australien	Q3	Q234	Q2_3	#N/A
YJ5D7	YJ5	D7	YJ	male	7	Berger_Australien	Q3	Q234	Q2_3	#N/A
YJ6D0	YJ6	D0	YJ	male	7	Berger_Australien	Q1	Q1	Q1	#N/A
YJ6D2	YJ6	D2	YJ	male	7	Berger_Australien	Q1	Q1	Q1	#N/A
YJ6D21	YJ6	D21	YJ	male	7	Berger_Australien	Q1	Q1	Q1	#N/A
YJ6D28	YJ6	D28	YJ	male	7	Berger_Australien	Q1	Q1	Q1	#N/A
YJ6D7	YJ6	D7	YJ	male	7	Berger_Australien	Q1	Q1	Q1	#N/A
YJ7D0	YJ7	D0	YJ	female	7	Berger_Australien	Q3	Q234	Q2_3	#N/A
YJ7D2	YJ7	D2	YJ	female	7	Berger_Australien	Q3	Q234	Q2_3	#N/A
YJ7D21	YJ7	D21	YJ	female	7	Berger_Australien	Q3	Q234	Q2_3	#N/A
YJ7D28	YJ7	D28	YJ	female	7	Berger_Australien	Q3	Q234	Q2_3	#N/A
YJ7D7	YJ7	D7	YJ	female	7	Berger_Australien	Q3	Q234	Q2_3	#N/A
YL1D0	YL1	D0	YL	male	3	Blanc_Suisse	Q3	Q234	Q2_3	9
YL1D2	YL1	D2	YL	male	3	Blanc_Suisse	Q3	Q234	Q2_3	9
YL1D21	YL1	D21	YL	male	3	Blanc_Suisse	Q3	Q234	Q2_3	9
YL1D28	YL1	D28	YL	male	3	Blanc_Suisse	Q3	Q234	Q2_3	9
YL1D7	YL1	D7	YL	male	3	Blanc_Suisse	Q3	Q234	Q2_3	9
YL3D0	YL3	D0	YL	female	3	Blanc_Suisse	Q3	Q234	Q2_3	8
YL3D2	YL3	D2	YL	female	3	Blanc_Suisse	Q3	Q234	Q2_3	8
YL3D21	YL3	D21	YL	female	3	Blanc_Suisse	Q3	Q234	Q2_3	8
YL3D28	YL3	D28	YL	female	3	Blanc_Suisse	Q3	Q234	Q2_3	8
YL3D7	YL3	D7	YL	female	3	Blanc_Suisse	Q3	Q234	Q2_3	8
YP1D0	YP1	D0	YP	male	7	Golden	Q2	Q234	Q2_3	7
YP1D2	YP1	D2	YP	male	7	Golden	Q2	Q234	Q2_3	7
YP1D21	YP1	D21	YP	male	7	Golden	Q2	Q234	Q2_3	7
YP1D28	YP1	D28	YP	male	7	Golden	Q2	Q234	Q2_3	7
YP1D7	YP1	D7	YP	male	7	Golden	Q2	Q234	Q2_3	7
YP2D0	YP2	D0	YP	female	7	Golden	Q3	Q234	Q2_3	9
YP2D2	YP2	D2	YP	female	7	Golden	Q3	Q234	Q2_3	9
YP2D21	YP2	D21	YP	female	7	Golden	Q3	Q234	Q2_3	9
YP2D28	YP2	D28	YP	female	7	Golden	Q3	Q234	Q2_3	9
YP2D7	YP2	D7	YP	female	7	Golden	Q3	Q234	Q2_3	9
YP4D0	YP4	D0	YP	male	7	Golden	Q4	Q234	Q4	9
YP4D2	YP4	D2	YP	male	7	Golden	Q4	Q234	Q4	9
YP4D21	YP4	D21	YP	male	7	Golden	Q4	Q234	Q4	9
YP4D28	YP4	D28	YP	male	7	Golden	Q4	Q234	Q4	9
YP4D7	YP4	D7	YP	male	7	Golden	Q4	Q234	Q4	9
YP7D0	YP7	D0	YP	female	7	Golden	Q4	Q234	Q4	9
YP7D2	YP7	D2	YP	female	7	Golden	Q2	Q234	Q2_3	9
YP7D21	YP7	D21	YP	female	7	Golden	Q2	Q234	Q2_3	9
YP7D28	YP7	D28	YP	female	7	Golden	Q2	Q234	Q2_3	9
YP7D7	YP7	D7	YP	female	7	Golden	Q2	Q234	Q2_3	9
