# Supplementary material for: Composition and evolution of the gut microbiota of growing puppies is impacted by their birth weight
Source: Sci Rep. 2023 Sep 7;13:14717. doi: 10.1038/s41598-023-41422-9 (PMC10484951; doi:10.1038/s41598-023-41422-9)
Supplement: Supplementary file 3 — Supplementary Table S1. [file 41598_2023_41422_MOESM3_ESM.xlsx]

## Sheet: Feuil1
Age	Bacterial taxa	Mean relative abundance in Q1 (±SD)	Mean relative abundance in Q2_3 (±SD)	Mean relative abundance in Q4 (±SD)	p-val Quartile	p-val Q1vQ2_3	p-val Q1vQ4	p-val Q2_3vQ4	p-val Sex	p-val Litter	p-val Breed	VIP score
D0	Pasteurellaceae	5.22 (±8.77)	3.99 (±9.05)	2.45 (±4.62)	0.025	0.0254927	0.116647	0.991548	0.277	0.071	0.323	1.45
	Delftia	0.56 (±1.60)	0.03 (±0.16)	0.04 (±0.07)	0.030	0.0390421	0.35925	0.677794	0.289	0.500	0.450	3.24
D2	Porphyromonadaceae	0.00 (±0.00)	0.14 (±0.41)	< 0.01 (±0.03)	0.045	0.872243	0.0995501	0.0499509	0.425	0.004	0.013	1.34
	Clostridiaceae	23.09 (±11.67)	17.53 (±9.91)	17.00 (±12.60)	0.020	0.025996	0.30872	0.679544	0.896	0.344	0.233	0.94
	Clostridium	22.02 (±11.71)	16.46 (±9.68)	16.31 (±12.34)	0.023	0.0243287	0.271776	0.715426	0.944	0.391	0.570	0.96
	Roseburia	0.00 (±0.00)	0.04 (±0.16)	0.15 (±0.40)	0.006	0.923034	0.0949992	0.00460381	0.153	0.566	0.196	1.97
	Tyzzerella	7.10 (±10.17)	1.48 (±3.41)	2.15 (±2.56)	0.015	0.0136545	0.21784	0.655597	0.674	0.674	0.102	2.06
	Faecalibacterium	< 0.01 (±0.03)	0.03 (±0.14)	0.03 (±0.05)	0.000	0.355923	0.000472883	0.000333512	0.641	0.006	0.147	1.85
	Phascolarctobacterium	0.26 (±0.60)	0.48 (±0.95)	0.05 (±0.11)	0.013	0.0127568	0.235348	0.60608	0.451	0.271	0.206	0.67
	Selenomonadaceae	0.94 (±1.86)	0.48 (±0.69)	0.17 (±0.37)	0.022	0.830726	0.296901	0.022456	0.705	0.877	0.002	1.86
	Megamonas	0.94 (±1.86)	0.47 (±0.69)	0.17 (±0.37)	0.012	0.768987	0.269856	0.013193	0.807	0.768	0.000	1.90
	Fusobacteriaceae	4.68 (±10.00)	14.15 (±11.56)	8.26 (±12.45)	0.007	0.0154941	0.359204	0.457752	0.659	0.104	0.000	1.92
	Unknown genus of Fusobacteriaceae	2.65 (±7.36)	5.45 (±6.19)	2.84 (±6.15)	0.002	0.0175925	0.845111	0.063817	0.553	0.998	0.074	2.39
	Sutterellaceae	0.02 (±0.03)	0.21 (±0.43)	0.08 (±0.25)	0.001	0.00459986	0.325669	0.258715	0.325	0.043	0.009	1.76
	Sutterella	0.02 (±0.03)	0.21 (±0.43)	0.08 (±0.25)	0.001	0.00372075	0.331217	0.220029	0.238	0.077	0.089	1.75
	Enterobacteriaceae	38.45 (±12.26)	25.11 (±12.38)	27.59 (±11.94)	0.002	0.0061119	0.586481	0.0959657	0.608	0.188	0.633	1.90
	Escherichia	36.80 (±11.96)	24.76 (±12.29)	26.43 (±11.77)	0.004	0.00825446	0.460143	0.205851	0.372	0.237	0.359	1.83
D7	Enterobacteriaceae	12.11 (±19.22)	9.62 (±12.75)	11.98 (±12.88)	0.049	0.0427893	0.268557	0.780555	0.443	0.421	0.672	#N/A
D21	Enterobacteriaceae	7.45 (±6.35)	2.98 (±4.16)	3.05 (±1.52)	0.000	0.000331696	0.0346356	0.615527	0.066	0.269	0.085	2.32
	Escherichia	7.11 (±5.87)	2.97 (±4.16)	3.02 (±1.50)	0.000	0.000443859	0.0395322	0.62927	0.065	0.300	0.036	2.21
	Lachnospiraceae	5.13 (±6.31)	1.50 (±3.32)	1.92 (±3.61)	0.026	0.0379645	0.0333945	0.711892	0.377	0.886	0.426	2.12
	Phascolarctobacterium	1.44 (±1.87)	2.45 (±2.68)	2.12 (±2.95)	0.028	0.0243972	0.0855403	0.999992	0.811	0.349	0.594	1.37
	Acidaminococcaceae	1.44 (±1.87)	2.45 (±2.68)	2.12 (±2.95)	0.029	0.0252702	0.0872133	0.999971	0.814	0.356	0.552	1.23
	Bacteroidaceae	14.36 (±8.16)	11.34 (±8.19)	22.21 (±8.74)	0.046	0.55843	0.630576	0.0533961	0.874	0.873	0.974	1.68
	Bacteroides	14.36 (±8.16)	11.34 (±8.19)	22.21 (±8.74)	0.049	0.587404	0.613219	0.0548623	0.874	0.912	0.980	1.81
D28	Deferribacteraceae	0.72 (±1.83)	0.08 (±0.18)	2.18 (±4.00)	0.009	0.621925	0.346195	0.0120202	0.533	0.349	0.451	3.05
	Mucispirillum	0.72 (±1.83)	0.08 (±0.18)	2.18 (±4.00)	0.011	0.648252	0.350365	0.0139953	0.513	0.473	0.491	2.95
	Veillonellaceae	1.99 (±2.94)	0.99 (±2.08)	1.46 (±2.19)	0.044	0.485925	0.657265	0.0469003	0.514	0.784	0.725	1.40
